# Supplementary material for: Evaluation of the Genetic Basis of Familial Aggregation of Pacemaker Implantation by a Large Next Generation Sequencing Panel
Source: PLoS One. 2015 Dec 4;10(12):e0143588. doi: 10.1371/journal.pone.0143588 (PMC4670209; doi:10.1371/journal.pone.0143588)
Supplement: S2 File — Table A. Pacemaker samples distribution of NGS variants. Table B. Pan-cardiovascular panel genes. Table C. HaloPlex custom target regions. (XLSX) [file pone.0143588.s006.xlsx]

## Sheet: Table A
Table A: Pacemaker samples distribution of NGS variants.
Pacemaker ID	Variant type	Total	Non-exonic/ non-splicing	Splicing	Exonic	Stop Gain	Stop Loss	Syn	NSN	NSN 0	NSN 1	NSN 2	NSN 3	NSN 4	NSN 5	NSN 6	NFS ins	NFS del	FS del
1	HGMD	43	5	0	38	1	0	8	29	1	9	10	4	3	2	0	0	0	0
	non-HGMD	2157	1814	2	341	0	0	212	125	9	63	31	14	5	1	2	4	0	0
	Total	2200	1819	2	379	1	0	220	154	10	72	41	18	8	3	2	4	0	0
2	HGMD	38	7	0	31	0	0	6	25	2	8	10	3	2	0	0	0	0	0
	non-HGMD	2003	1689	2	312	0	0	201	105	14	49	29	9	6	3	1	2	4	0
	Total	2041	1696	2	343	0	0	207	130	16	57	39	12	8	3	1	2	4	0
3	HGMD	39	4	0	35	0	0	5	30	1	11	14	2	2	0	0	0	0	0
	non-HGMD	2691	2257	1	433	0	0	284	137	14	64	30	17	7	2	3	6	4	2
	Total	2730	2261	1	468	0	0	289	167	15	75	44	19	9	2	3	6	4	2
4	HGMD	48	5	0	43	0	1	9	33	1	13	15	3	1	0	0	0	0	0
	non-HGMD	2234	1896	3	335	0	0	216	113	10	59	29	8	2	4	1	5	1	0
	Total	2282	1901	3	378	0	1	225	146	11	72	44	11	3	4	1	5	1	0
5	HGMD	36	6	0	30	0	1	8	21	2	8	7	1	0	2	1	0	0	0
	non-HGMD	2020	1739	2	279	0	0	179	94	8	50	26	5	4	0	1	4	2	0
	Total	2056	1745	2	309	0	1	187	115	10	58	33	6	4	2	2	4	2	0
6	HGMD	46	8	0	38	0	1	8	29	2	12	8	5	2	0	0	0	0	0
	non-HGMD	2333	1982	3	348	1	0	216	126	8	70	28	9	7	3	1	3	2	0
	Total	2379	1990	3	386	1	1	224	155	10	82	36	14	9	3	1	3	2	0
7	HGMD	39	5	0	34	0	0	5	29	2	12	8	2	3	2	0	0	0	0
	non-HGMD	2232	1908	4	320	1	0	202	112	10	57	27	10	5	2	1	2	3	0
	Total	2271	1913	4	354	1	0	207	141	12	69	35	12	8	4	1	2	3	0
8	HGMD	44	9	0	35	0	0	6	29	1	12	11	2	1	1	1	0	0	0
	non-HGMD	2184	1837	2	345	0	0	228	112	9	58	24	12	5	2	2	3	2	0
	Total	2228	1846	2	380	0	0	234	141	10	70	35	14	6	3	3	3	2	0
9	HGMD	49	9	0	40	0	1	6	33	1	13	13	2	2	1	1	0	0	0
	non-HGMD	2858	2370	1	487	0	0	298	181	20	89	38	17	10	6	1	6	1	1
	Total	2907	2379	1	527	0	1	304	214	21	102	51	19	12	7	2	6	1	1
Variant type	All patients	Total	Non-exonic/ non-splicing	Splicing	Exonic	Stop Gain	Stop Loss	Syn	NSN	NSN 0	NSN 1	NSN 2	NSN 3	NSN 4	NSN 5	NSN 6	NFS ins	NFS del	FS del
HGMD	Sum	382	58	0	324	1	4	61	258	13	98	96	24	16	8	3	0	0	0
	Average	42.4444	6.44444	0	36	0.111111	0.444444	6.77778	28.6667	1.44444	10.8889	10.6667	2.66667	1.77778	0.888889	0.333333	0	0	0
	SD	4.66667	1.87824	0	4.1833	0.333333	0.527046	1.48137	3.74166	0.527046	2.02759	2.82843	1.22474	0.971825	0.927961	0.5	0	0	0
non-HGMD	Sum	20712	17492	20	3200	2	0	2036	1105	102	559	262	101	51	23	13	35	19	3
	Average	2301.33	1943.56	2.22222	355.556	0.222222	0	226.222	122.8	11.3333	62.1111	29.1111	11.2222	5.7	2.55556	1.44444	3.88889	2.11111	0.33
	SD	290.433	229.098	0.971825	64.3236	0.440959	0	39.3026	25.2	3.96863	12.0462	3.95109	4.11636	2.24	1.74005	0.726483	1.53659	1.36423	0.71
ALL	Sum	21094	17550	20	3524	3	4	2097	1363	115	657	358	125	67	31	16	35	19	3
	Average	2343.78	1950	2.22222	391.556	0.333333	0.444444	233	151.444	12.7778	73	39.7778	13.8889	7.44444	3.44444	1.77778	3.88889	2.11111	0.333333
	Percentage* (%)	100	83.2	0.097	16.71	0.09	0.11	59.51	38.68	8.44	48.2	26.27	9.17	4.92	2.27	1.17	0.99	0.54	0.09
* Percentage of splicing, exonic, and non-exonic/non-splicing are based on overall total. Percentage of stop gain, stop loss, syn, NSN, NFS ins, NFS del, and FS del are based on total exonic. Percentage of NSN 0, 1, 2, 3, 4, 5, and 6 are based on total NSN.
Each cell = number or percentage of variants. NSN accompanied by number (the number is the damage score). FS del = frameshift deletion; NFS del = non frameshift deletion; NFS ins = non frameshift insertion; NSN = non synonymous; Syn = synonymous

## Sheet: Table B
Table B: Pan-cardiovascular panel genes.
			Percent expected			Percent obtained: Coriell samples											Percent obtained: Pacemaker cohort
TargetID	Interval	Regions	Coverage	High Coverage	Low Coverage	NA12878-1	NA12878-2	NA12878-3	NA19240	NA12003	NA19449	NA19982	NA19704	NA11931	Average per gene	SD per gene	1	2	3	4	5	6	7	8	9	Average per gene	SD per gene
AARS2	chr6:44268234-44281075	22	100	22	0	100	100	100	100	100	100	100	100	100	100	0	100	100	100	100	100	100	100	100	100	100	0
ABCA1	chr9:107546546-107665975	49	99.821	49	0	100	100	99.9498	100	99.6173	99.9498	100	99.5671	100	99.8982	0.17522	99.9498	100	99.9498	100	99.9498	100	99.9498	100	100	99.9777	0.0264599
ABCC9	chr12:21953928-22089623	39	100	39	0	99.7315	100	100	99.8169	100	100	99.8169	99.8169	100	99.9091	0.110867	99.8169	100	99.4949	100	99.8169	100	99.8169	100	100	99.8828	0.170362
ACAD8	chr11:134123415-134134869	11	100	11	0	100	100	100	100	100	100	100	100	100	100	0	100	100	100	100	100	100	100	100	100	100	0
ACADL	chr2:211053635-211090032	11	100	11	0	100	96.2264	95.2545	96.2264	100	100	100	95.2545	100	98.1069	2.27112	100	100	100	100	100	100	95.2545	100	100	99.4727	1.58182
ACADM	chr1:76190423-76228463	12	100	12	0	100	99.6892	100	100	100	100	100	99.5342	100	99.9137	0.175569	100	100	100	100	100	100	100	99.6892	100	99.9655	0.103611
ACADVL	chr17:7120415-7128431	21	100	21	0	100	100	100	100	100	100	100	100	100	100	0	100	100	100	100	100	100	100	100	100	100	0
ACTA2	chr10:90694930-90708702	8	100	8	0	100	100	100	100	100	100	100	100	100	100	0	100	100	100	100	100	100	100	100	100	100	0
ACTC1	chr15:35082563-35087024	6	97.0983	5	1	97.1667	97.1667	97.1667	97.1667	97.1667	97.1667	97.1667	97.1667	97.1667	97.1667	1.50729e-14	97.1667	97.1667	97.1667	97.1667	97.1667	97.1667	97.1667	97.1667	97.1667	97.1667	1.50729e-14
ACTN2	chr1:236849924-236925934	21	100	21	0	100	100	100	100	100	100	100	100	100	100	0	100	100	100	100	100	100	100	100	99.4286	99.9365	0.190476
ACVR1	chr2:158593993-158656020	9	100	9	0	100	100	100	100	100	100	100	100	100	100	0	100	100	100	100	100	100	100	100	100	100	0
ACVR2B	chr3:38495574-38524838	11	100	11	0	95.9945	99.1218	99.1218	99.1218	99.1218	99.1218	99.1218	99.1218	99.1218	98.7743	1.04242	99.1218	99.1218	99.1218	99.1218	99.1218	99.1218	99.1218	99.1218	99.1218	99.1218	0
ACVRL1	chr12:52306209-52314692	9	100	9	0	100	100	100	100	100	100	100	100	100	100	0	100	100	100	100	100	100	100	100	100	100	0
ADAMTS10	chr19:8645727-8670610	22	100	22	0	99.3655	99.9177	99.6991	98.9718	99.7155	98.9664	99.9123	99.4145	99.65	99.5125	0.360687	99.6391	98.9168	98.9059	99.4145	98.9664	98.9168	98.9664	99.4145	99.9345	99.2306	0.382763
ADAMTS2	chr5:178540818-178772964	23	99.6826	23	0	99.3287	98.6935	97.8174	98.5157	98.6239	98.6	98.603	98.6935	98.5157	98.599	0.383365	97.8174	98.5757	97.8174	98.6935	98.5157	98.5157	97.8174	97.8491	98.5157	98.2353	0.392847
ADAMTSL2	chr9:136401785-136440001	18	100	18	0	99.6678	100	99.6678	99.3661	100	99.3661	99.3661	100	99.3661	99.6444	0.293732	100	100	99.6678	100	100	99.6678	100	100	100	99.9262	0.146496
AGK	chr7:141255217-141352739	15	100	15	0	100	100	100	100	100	100	100	100	100	100	0	100	100	100	100	100	100	100	100	100	100	0
AGL	chr1:100316549-100387222	34	99.9671	34	0	97.7656	99.9256	98.1244	97.8582	98.1988	98.1244	99.9256	96.8521	98.1988	98.3304	0.996003	98.1244	98.1244	99.9256	97.7656	98.1244	98.1988	97.7656	98.1244	99.9256	98.4532	0.849896
AKAP9	chr7:91570364-91739488	50	99.808	50	0	99.645	97.7676	99.8196	97.8888	98.9476	99.1676	99.0028	98.3562	99.0454	98.849	0.71444	95.787	98.878	98.2136	99.3312	99.6352	99.9022	99.1476	98.096	99.8196	98.7567	1.28753
ALMS1	chr2:73612917-73836754	23	99.8961	23	0	99.6904	99.6904	99.6904	99.6904	99.3313	99.6904	99.6904	99.6726	99.5383	99.6316	0.123157	99.6904	99.6904	99.6904	99.68	99.4187	99.6904	99.6904	99.3574	99.6904	99.6221	0.133611
ANK2	chr4:113825600-114302642	48	99.9967	48	0	100	99.946	99.9079	99.9079	100	99.9079	99.9619	99.9619	99.9619	99.9506	0.0366546	99.9079	99.9079	99.946	99.9079	100	100	99.946	99.9619	99.9079	99.9428	0.0383991
ANKRD1	chr10:92672573-92680799	9	100	9	0	100	100	100	100	100	99.7478	99.7478	100	100	99.944	0.11122	100	100	100	100	100	100	100	100	100	100	0
APOA1	chr11:116706474-116708118	3	100	3	0	100	100	100	100	100	100	100	100	100	100	0	100	100	100	100	100	100	100	100	100	100	0
APOB	chr2:21224552-21267002	29	100	29	0	99.5893	98.9993	99.4407	99.4317	97.9441	98.9831	97.9441	99.1552	98.3714	98.8732	0.635653	98.9993	97.7886	97.7886	99.4407	98.23	98.3714	99.1321	99.4234	99.4334	98.7342	0.695146
APOC3	chr11:116701249-116703615	3	100	3	0	100	100	100	100	100	100	100	100	100	100	0	100	100	100	100	100	100	100	100	100	100	0
ATP6V0A2	chr12:124197063-124242594	20	100	20	0	100	100	100	100	98.8195	100	98.8195	100	98.8195	99.6065	0.59025	100	100	100	100	100	100	100	100	100	100	0
ATP7A	chrx:77227089-77302082	22	99.9545	22	0	100	99.7414	100	100	100	99.5036	99.5036	100	100	99.861	0.219561	99.0841	100	99.6223	99.2032	100	100	100	99.2032	100	99.6792	0.406993
BAG3	chr10:121411138-121436809	4	100	4	0	98.06	98.06	98.1625	98.06	98.06	98.06	98.06	98.06	98.06	98.0714	0.0341667	98.06	98.06	98.06	98.06	98.06	98.06	98.06	98.06	98.06	98.06	0
BMPR1A	chr10:88635726-88683491	11	100	11	0	100	99.5991	100	100	100	100	100	99.5991	100	99.9109	0.176784	100	100	100	100	100	100	99.5991	100	100	99.9555	0.133636
BMPR2	chr2:203242148-203424684	13	99.8915	13	0	98.5062	98.5062	98.5062	99.9485	98.5062	99.9485	98.5062	97.4015	99.9485	98.8642	0.887921	98.5062	99.9485	98.5062	99.9485	98.5062	99.9485	99.9485	98.5062	99.9485	99.3074	0.760163
BRAF	chr7:140434347-140624588	18	100	18	0	99.9189	100	99.5306	100	100	99.9189	100	100	100	99.9298	0.153787	100	99.9189	99.9189	99.9189	99.5306	99.9189	100	100	100	99.9118	0.148604
C2ORF64	chr2:99217165-99224883	3	100	3	0	100	100	100	100	100	100	100	100	100	100	0	100	100	100	100	100	100	100	100	100	100	0
CACNA1B	chr9:140772336-141016466	46	99.9298	46	0	98.9896	98.9354	98.9946	98.7998	98.7922	98.9617	98.9946	98.9946	98.7998	98.918	0.0926743	98.7998	98.992	98.9946	98.9946	98.992	98.9946	98.9946	98.9946	98.7972	98.9504	0.0861471
CACNA1C	chr12:2162679-2800380	52	99.944	52	0	99.9094	99.9094	99.9094	99.9094	99.9094	99.9094	99.9094	99.9094	99.9094	99.9094	0	99.9094	99.9094	99.9094	99.9094	99.9094	99.9094	99.9094	99.9094	100	99.9195	0.0301923
CACNA1D	chr3:53529144-53845448	50	100	50	0	100	100	100	99.883	100	100	100	100	100	99.987	0.039	100	100	100	100	100	100	100	100	100	100	0
CACNA2D1	chr7:81579658-82072790	39	100	39	0	98.1231	98.1569	98.5926	96.8336	99.1723	99.1115	98.5926	95.8446	96.6305	97.8953	1.17977	98.7028	98.1249	98.9526	98.7028	100	99.4203	97.8144	95.6046	97.1769	98.2777	1.30785
CACNB2	chr10:18429616-18828668	20	99.81	20	0	99.204	99.6535	99.6535	99.204	98.978	99.231	99.6535	99.231	99.5775	99.3762	0.257692	99.231	99.6535	99.6535	99.6535	99.6535	99.6535	99.231	99.6535	99.6535	99.5596	0.186305
CALM1	chr14:90863525-90871076	6	100	6	0	100	100	100	100	100	100	100	100	100	100	0	100	100	100	100	100	100	100	100	100	100	0
CASQ2	chr1:116243812-116311177	11	100	11	0	100	100	100	100	100	100	100	100	100	100	0	100	100	100	100	100	100	100	100	100	100	0
CAV1	chr7:116165067-116199356	3	100	3	0	100	98.1167	100	100	100	100	100	100	98.1167	99.5815	0.830472	98.1167	100	98.1167	100	100	100	98.1167	100	100	99.3722	0.941667
CAV3	chr3:8775513-8787568	2	100	2	0	100	100	100	100	100	100	100	100	100	100	0	100	100	100	100	100	100	100	100	100	100	0
CBL	chr11:119077078-119170506	16	100	16	0	99.9762	99.9762	100	100	100	100	100	100	99.9762	99.9921	0.011875	100	100	100	99.9762	100	100	100	100	100	99.9974	0.00791667
CETP	chr16:56995842-57017593	16	99.8381	16	0	100	100	100	100	100	100	100	100	100	100	0	100	100	100	100	100	100	100	100	100	100	0
CFC1	chr2:131350381-131356875	6	14.6333	0	6	6.27667	6.27667	6.27667	6.27667	6.27667	6.27667	7.325	6.27667	6.27667	6.39315	0.349444	6.27667	6.27667	6.27667	6.27667	6.27667	6.27667	6.27667	6.27667	6.27667	6.27667	9.42055e-16
CHD7	chr8:61653942-61778507	37	99.8149	37	0	99.62	99.62	99.8692	99.8692	99.62	99.8692	99.52	99.62	99.62	99.692	0.13679	99.8692	99.8692	99.7495	99.8692	99.8692	99.8692	99.62	99.62	99.62	99.7728	0.120956
CHRM2	chr7:136699563-136701028	1	100	1	0	100	100	100	100	100	100	100	100	100	100	0	100	100	100	100	100	100	99.59	100	100	99.9544	0.136667
CITED2	chr6:139694219-139695290	2	100	2	0	100	100	100	100	100	100	100	100	100	100	0	100	100	100	100	100	100	100	100	100	100	0
CLIC2	chrx:154507142-154563751	6	99.5633	6	0	100	100	100	100	100	100	100	100	100	100	0	100	100	89.9067	100	100	99.5633	100	100	100	98.83	3.34936
COL1A1	chr17:48262813-48278889	51	99.762	50	1	99.8186	99.8186	99.8186	99.8186	99.83	99.8186	99.8186	99.8186	99.8186	99.8199	0.00379085	99.5137	99.8186	100	99.8186	99.8186	99.3129	99.8186	99.8186	99.8186	99.7487	0.205423
COL1A2	chr7:94024294-94059720	52	98.8548	51	1	97.1238	97.3883	97.4583	99.0469	99.0469	97.1238	97.1238	97.1238	97.3883	97.6471	0.804971	97.1938	97.1938	99.1169	97.1938	97.1938	99.0469	99.0469	97.4583	97.3883	97.8703	0.905223
COL3A1	chr2:189839166-189876515	51	99.9506	51	0	99.5716	98.55	99.8518	96.602	96.8529	99.308	99.4563	99.8188	98.4902	98.7224	1.23263	99.9671	99.4563	99.2584	99.2255	99.9671	99.6045	98.8961	99.4233	98.7973	99.3995	0.411761
COL5A1	chr9:137533844-137734164	66	100	66	0	100	100	100	100	100	100	100	100	100	100	0	100	100	100	100	100	100	100	100	100	100	0
COL5A2	chr2:189898746-190044345	54	99.8715	54	0	99.9785	99.9785	99.9785	99.9407	99.9785	99.7644	99.9785	99.9785	99.9785	99.9505	0.0708936	99.9785	99.9785	99.9785	99.9785	99.8022	99.9785	99.9785	99.9785	99.9785	99.9589	0.0587654
COX15	chr10:101473121-101491821	10	100	10	0	100	100	100	100	100	97.897	100	97.897	100	99.5327	0.927336	97.682	100	100	97.682	100	97.682	100	100	97.682	98.9698	1.22169
CPT2	chr1:53662566-53679282	5	100	5	0	100	100	100	100	100	100	100	100	100	100	0	100	100	100	100	100	100	100	100	100	100	0
CREBBP	chr16:3777669-3929932	31	99.33	30	1	99.4184	99.1294	99.4184	99.4184	99.4184	99.1294	99.4184	99.4184	99.4184	99.3542	0.127451	99.4184	99.4184	99.4184	99.4184	99.4184	99.4184	99.4184	99.4184	99.4184	99.4184	1.50729e-14
CRELD1	chr3:9976073-9986278	11	100	11	0	100	100	100	100	100	100	100	100	100	100	0	100	100	98.0464	100	100	100	100	100	98.0464	99.5659	0.861473
CRKL	chr22:21272173-21304148	3	100	3	0	100	100	100	100	100	100	100	100	100	100	0	100	100	100	100	100	100	100	100	100	100	0
CRYAB	chr11:111779438-111782463	3	100	3	0	100	100	100	100	100	100	100	100	100	100	0	100	100	100	100	100	100	100	100	100	100	0
CSRP3	chr11:19204167-19214010	5	99.874	5	0	100	100	100	100	100	100	100	100	100	100	0	100	100	100	100	100	100	100	100	100	100	0
CTF1	chr16:30907915-30913945	3	100	3	0	86.7067	86.7067	86.7067	87.7367	86.7067	87.7367	89.3367	89.8	87.7367	87.6859	1.17462	87.7367	88.77	87.7367	86.7067	86.7067	88.77	86.7067	94.0233	86.7067	88.207	2.34281
CTNNA3	chr10:67680038-69407286	17	100	17	0	100	100	100	100	100	100	100	100	100	100	0	100	100	100	100	100	100	99.6476	100	100	99.9608	0.117451
DAAM1	chr14:59730146-59835592	25	100	25	0	100	100	100	99.5036	100	99.3456	100	100	99.7956	99.8494	0.253073	100	100	99.7956	100	100	100	100	100	100	99.9773	0.0681333
DES	chr2:220283135-220290727	9	100	9	0	99.9822	99.9656	99.9656	100	99.9656	100	100	99.9656	100	99.9827	0.0172232	100	100	100	99.9656	100	100	100	100	100	99.9962	0.0114815
DNAJC19	chr3:180702378-180707405	6	100	6	0	100	94.605	100	100	100	100	100	100	94.605	98.8011	2.37897	100	100	100	100	100	100	100	100	100	100	0
DOLK	chr9:131707916-131709597	1	95.07	1	0	94.47	95.12	95.12	95.12	95.12	95.12	94.41	95.12	94.41	94.89	0.345435	95.12	95.18	95.12	95.12	95.12	95.12	95.12	95.12	95.12	95.1267	0.02
DSC2	chr18:28647931-28681979	17	100	17	0	99.1765	98.7741	99.4241	98.5588	99.5976	99.4241	99.1765	98.6006	99.4241	99.1285	0.38982	100	99.1765	100	99.8171	100	99.5976	100	100	100	99.8435	0.285706
DSG2	chr18:29078115-29126721	15	100	15	0	98.862	99.42	99.42	99.42	99.42	95.1747	99.42	99.42	99.42	98.8863	1.40404	99.42	99.42	99.42	96.7247	99.42	99.42	99.2933	96.7247	99.42	98.807	1.18128
DSP	chr6:7542099-7586126	24	100	24	0	100	100	100	100	100	100	100	100	100	100	0	100	100	100	100	100	100	100	100	100	100	0
DTNA	chr18:32335891-32470419	25	99.6552	25	0	100	100	99.7332	100	100	100	100	100	100	99.9704	0.0889333	99.7332	100	99.7332	100	100	100	99.7332	100	100	99.9111	0.1334
EFEMP2	chr11:65634339-65639840	10	100	10	0	100	100	100	100	100	100	100	100	100	100	0	100	100	100	100	100	100	100	100	100	100	0
EFTUD2	chr17:42928592-42971904	27	100	27	0	100	100	100	100	100	100	100	100	100	100	0	100	100	100	100	100	100	100	100	100	100	0
ELN	chr7:73442468-73483045	33	99.6664	32	1	99.9445	99.9445	99.9445	99.9445	99.9445	99.9445	99.9445	99.9445	99.9445	99.9445	1.50729e-14	99.9445	99.9445	99.9445	99.9445	99.9445	99.9445	99.9445	99.9445	99.9445	99.9445	1.50729e-14
EMD	chrx:153607795-153609622	5	100	5	0	100	95.102	95.102	95.51	100	100	100	100	95.238	97.8836	2.51256	95.102	95.102	95.102	95.238	100	100	95.102	95.102	100	96.7498	2.43806
ENG	chr9:130577861-130616649	14	100	14	0	97.6807	99.5364	100	96.1143	97.7221	96.7021	96.1143	97.6807	97.6807	97.6924	1.355	97.6807	97.6807	97.6807	99.2886	98.7629	97.6807	97.6807	99.5364	97.6807	98.1858	0.782941
EP300	chr22:41488959-41574975	31	100	31	0	100	100	100	100	100	100	100	100	100	100	0	100	100	100	100	100	100	100	100	100	100	0
EYA4	chr6:133595869-133849958	19	100	19	0	100	100	100	100	100	100	100	100	100	100	0	100	100	100	100	100	100	100	100	100	100	0
FBLN5	chr14:92336518-92413588	11	100	11	0	100	100	100	100	100	100	100	100	100	100	0	100	100	100	100	100	100	100	100	100	100	0
FBN1	chr15:48703137-48936981	65	99.8711	65	0	99.8066	99.71	99.71	99.71	99.71	99.71	99.71	99.71	99.9114	99.7431	0.0707312	99.71	99.9114	99.9114	99.9114	99.9114	99.71	99.71	99.9114	99.9114	99.8443	0.100692
FBN2	chr5:127595097-127873311	65	99.6549	64	1	99.6152	99.5398	99.7505	99.4363	99.5817	99.4262	99.7505	99.7505	99.5935	99.6049	0.126957	99.7251	99.7505	99.7505	99.7505	99.7505	99.7505	99.7505	99.7505	99.7505	99.7476	0.00846154
FHL1	chrx:135278912-135292199	8	100	8	0	100	100	100	100	100	100	100	100	100	100	0	100	100	100	100	100	100	100	100	100	100	0
FHL2	chr2:105977690-106002988	5	100	5	0	100	100	100	100	100	100	100	100	100	100	0	100	100	100	100	100	100	100	100	100	100	0
FKTN	chr9:108337264-108402419	10	99.851	10	0	99.84	99.84	99.84	99.84	99.84	99.84	99.84	99.84	99.84	99.84	1.50729e-14	99.84	99.84	99.84	99.84	99.84	99.84	99.84	99.394	99.84	99.7904	0.148667
FLNA	chrx:153577167-153599628	47	99.853	47	0	100	100	100	100	99.693	100	100	100	100	99.9659	0.10234	99.3491	99.693	99.693	99.693	99.693	100	99.693	100	100	99.7571	0.213302
FOXC1	chr6:1610631-1612357	1	99.02	1	0	94.61	96.47	91.78	92.47	91.78	92.47	96.47	96.47	90.62	93.6822	2.33797	92.47	92.47	91.37	94.61	96.47	96.47	96.47	91.78	96.47	94.2867	2.25175
FOXC2	chr16:86600892-86602462	1	97.84	1	0	85.61	85.55	85.55	85.55	85.55	85.55	85.55	85.55	85.55	85.5567	0.02	85.55	85.55	85.55	85.55	85.55	85.55	85.55	85.55	85.55	85.55	1.50729e-14
FOXH1	chr8:145699571-145701154	3	100	3	0	98.3033	98.2667	98.3033	98.3033	98.2667	98.3033	100	98.3033	98.2667	98.4796	0.570415	98.34	98.2667	98.2667	98.3033	100	100	100	98.3033	100	99.0533	0.898349
FOXL1	chr16:86612280-86613382	1	100	1	0	100	94.38	88.03	100	100	100	100	100	100	98.0456	4.19056	100	100	100	100	100	100	100	100	100	100	0
FXN	chr9:71650599-71714865	6	100	6	0	99.7983	92.7267	100	99.7983	99.7017	99.7983	99.7983	100	99.7983	99.0467	2.37208	99.7983	99.7983	99.7983	99.7983	99.7983	99.7983	99.7983	99.7983	99.7983	99.7983	1.50729e-14
GAA	chr17:78078336-78093145	19	100	19	0	100	100	100	100	100	100	100	100	100	100	0	100	100	100	100	100	100	100	100	100	100	0
GATA4	chr8:11565772-11615999	6	100	6	0	94.3217	91.6783	90.26	94.3717	94.3217	90.7483	96.6233	94.8117	90.26	93.0441	2.33453	94.3217	94.3217	90.7483	90.26	94.3217	90.2833	90.26	99.3633	94.8117	93.188	3.08549
GATA5	chr20:61039842-61050622	6	100	6	0	100	100	100	100	100	100	100	100	100	100	0	100	100	100	100	100	100	100	100	100	100	0
GATA6	chr18:19751006-19780801	6	100	6	0	97.3617	97.6767	98.6867	97.93	97.93	97.3617	97.3617	97.3617	92.1017	97.0857	1.91974	99.255	97.1083	92.1017	97.6767	97.93	98.6867	97.1083	97.1083	97.6767	97.1835	2.04439
GATAD1	chr7:92076994-92085891	5	100	5	0	97.198	100	97.198	97.198	100	97.198	97.198	97.198	87.516	96.7449	3.66735	87.644	97.58	97.198	87.644	87.644	99.746	87.644	97.198	87.516	92.2016	5.48652
GBA	chr1:155204736-155210918	11	96.2527	9	2	96.5882	96.5882	96.5882	96.5882	96.5882	97.3855	97.3855	96.5882	96.5882	96.7654	0.351564	97.3855	97.3227	96.5882	96.5882	97.3855	97.3227	97.3855	96.5882	97.3855	97.1058	0.389026
GBE1	chr3:81539508-81810683	16	100	16	0	100	100	100	99.4281	100	99.8637	99.8637	99.5644	100	99.8578	0.215608	99.8637	100	100	99.8637	100	100	100	100	100	99.9697	0.0600806
GDF1	chr19:18979356-18981131	2	100	2	0	81.955	82.015	73.385	78.58	84.925	68.26	78.58	67.04	78.58	77.0356	6.21131	81.955	88.825	70.415	73.385	78.915	88.825	81.955	70.01	81.955	79.5822	7.09105
GJA1	chr6:121767944-121769157	1	96.79	1	0	97.61	97.61	97.61	97.61	97.61	89.95	89.95	97.61	97.61	95.9078	3.37774	97.61	97.61	97.61	97.61	97.61	97.61	97.61	97.61	97.61	97.61	0
GJA5	chr1:147230220-147231361	1	100	1	0	100	100	100	100	100	100	100	100	100	100	0	100	100	100	100	100	100	100	100	100	100	0
GLA	chrx:100652747-100662906	7	100	7	0	100	100	100	100	100	100	100	100	100	100	0	100	100	100	100	100	100	100	100	100	100	0
GPD1L	chr3:32148154-32207417	8	99.3937	8	0	100	100	100	100	100	100	100	100	100	100	0	100	100	100	100	100	100	100	100	100	100	0
GYG1	chr3:148709378-148744793	8	100	8	0	100	100	100	100	100	100	100	99.605	100	99.9561	0.131667	100	100	100	100	100	100	99.5175	100	100	99.9464	0.160833
GYS1	chr19:49472495-49496384	16	100	16	0	99.9656	100	99.9656	99.9656	99.9656	99.9656	99.9656	99.1462	99.9656	99.8784	0.274793	99.9656	99.9656	99.9656	99.9656	99.9656	99.9656	100	100	99.9656	99.9733	0.015158
HADHA	chr2:26414069-26467479	20	100	20	0	97.3365	96.0495	100	96.176	99.8735	98.713	97.3365	99.8735	100	98.3732	1.66909	100	98.8395	98.8395	98.8395	96.176	100	100	96.176	100	98.7634	1.56218
HADHB	chr2:26477073-26512836	15	100	15	0	100	97.9853	100	99.2727	99.2727	97.9853	97.9853	99.2727	97.9853	98.8621	0.878223	100	100	100	100	100	100	97.9853	100	98.7127	99.6331	0.750387
HAND1	chr5:153855316-153857583	2	97.645	2	0	100	100	100	100	100	100	100	100	100	100	0	100	100	100	100	100	100	100	100	100	100	0
HAND2	chr4:174448378-174450455	2	100	2	0	100	100	100	100	100	100	100	100	100	100	0	100	100	100	100	100	100	100	100	100	100	0
HCN4	chr15:73614772-73660626	8	100	8	0	96.9562	97.2938	98.0712	99.5738	99.78	95.3075	99.5738	96.91	98.4562	97.9914	1.51493	98.0712	97.8662	95.5862	96.7037	99.78	98.9838	96.9262	97.0875	97.5	97.6117	1.2522
HRAS	chr11:532586-534337	5	100	5	0	100	100	100	100	100	100	100	100	100	100	0	100	100	100	100	100	100	100	100	100	100	0
ILK	chr11:6625452-6631857	12	100	12	0	100	100	100	100	100	100	100	100	100	100	0	100	100	100	100	100	100	100	100	100	100	0
INVS	chr9:102866754-103062971	16	100	16	0	100	100	100	100	100	100	100	100	100	100	0	100	100	100	100	100	100	100	100	100	100	0
IRX4	chr5:1878033-1882776	5	100	5	0	100	100	100	100	100	100	100	100	100	100	0	100	100	100	100	100	100	100	100	100	100	0
JAG1	chr20:10620096-10654333	26	100	26	0	100	100	100	100	100	100	100	100	100	100	0	100	100	100	100	100	100	100	100	100	100	0
JPH2	chr20:42743386-42815360	6	99.7283	6	0	96.7717	96.4217	96.4217	96.2483	97.12	96.7717	96.7717	96.7717	96.4217	96.6356	0.272942	99.0917	96.4217	97.33	96.4217	96.4217	97.33	98.5867	96.2833	97.12	97.223	1.01208
JUP	chr17:39911946-39928121	13	100	13	0	100	100	100	100	100	100	100	100	100	100	0	100	100	100	100	100	100	100	100	100	100	0
KCNA5	chr12:5153264-5155170	1	100	1	0	100	100	100	100	100	100	100	100	100	100	0	100	100	100	100	100	100	100	100	100	100	0
KCND3	chr1:112318649-112525363	7	100	7	0	100	100	100	100	100	100	100	100	100	100	0	100	100	100	100	100	100	100	100	100	100	0
KCNE1	chr21:35821493-35821947	1	100	1	0	100	100	100	100	100	100	100	100	100	100	0	100	100	100	100	100	100	100	100	100	100	0
KCNE1L	chrx:108867771-108868264	1	100	1	0	100	100	100	100	95.75	100	95.75	100	100	99.0556	1.87407	100	100	100	95.75	100	100	100	95.75	100	99.0556	1.87407
KCNE2	chr21:35742728-35743164	1	99.31	1	0	100	100	100	100	100	100	100	100	100	100	0	100	100	100	100	100	100	100	100	100	100	0
KCNE3	chr11:74168247-74168623	1	100	1	0	100	100	100	100	100	100	100	100	100	100	0	100	100	100	100	100	100	100	100	100	100	0
KCNH2	chr7:150642403-150675016	16	100	16	0	96.8519	96.9075	97.2362	97.645	98.4913	98.3931	97.645	96.9075	96.1831	97.3623	0.756433	97.425	96.0944	96.5681	96.3481	97.8981	97.0513	96.8356	98.1656	98.6488	97.2261	0.870735
KCNJ2	chr17:68171131-68172479	1	99.41	1	0	100	100	100	100	100	100	100	100	100	100	0	100	100	100	100	100	100	100	100	100	100	0
KCNJ5	chr11:128781119-128786641	2	100	2	0	100	100	100	100	100	100	100	100	100	100	0	100	100	100	100	100	100	100	100	100	100	0
KCNJ8	chr12:21918607-21926565	2	99.48	2	0	100	100	100	100	100	100	100	100	100	100	0	100	100	100	100	100	100	100	100	100	100	0
KCNQ1	chr11:2466189-2869248	16	100	16	0	98.0881	99.1581	99.1975	98.5538	99.3563	99.3663	99.3462	98.5538	99.1781	98.9776	0.461241	99.1581	99.505	99.1581	98.0881	99.505	99.505	99.1975	99.1581	99.1581	99.1592	0.43408
KLF10	chr8:103662310-103667844	5	100	5	0	100	100	100	100	100	100	100	100	100	100	0	100	100	100	100	100	100	100	100	100	100	0
KRAS	chr12:25362679-25398333	5	98.902	5	0	100	100	100	100	100	100	100	100	100	100	0	100	100	88.902	100	100	100	100	100	100	98.7669	3.69933
LAMA4	chr6:112430590-112575367	38	100	38	0	100	100	100	98.9253	100	100	100	100	100	99.8806	0.358246	100	99.4013	100	99.2876	99.4013	100	100	99.8863	100	99.7752	0.312715
LAMP2	chrx:119562289-119603039	11	98.7655	11	0	99.2591	99.1109	98.5182	99.2591	99.2591	98.5182	99.2591	98.4682	98.5182	98.9078	0.384634	98.7545	98.5182	99.2591	98.8536	98.5182	98.5182	99.2591	98.5182	98.5182	98.7464	0.31577
LDB3	chr10:88428399-88492748	16	100	16	0	99.5094	99.5094	100	99.5094	100	99.5094	99.5094	100	99.5094	99.6729	0.245312	100	100	100	100	100	100	99.5094	100	100	99.9455	0.163542
LDLR	chr19:11200175-11242007	18	98.1817	17	1	98.4822	98.4822	98.4822	98.4822	98.4822	98.4822	98.4822	98.4822	98.4822	98.4822	0	98.4822	98.4822	98.4822	98.4822	98.4822	98.4822	98.4822	98.4822	98.4822	98.4822	0
LEFTY2	chr1:226125091-226128855	4	97.085	3	1	94.7125	91.555	94.78	91.555	94.78	91.555	91.555	97.67	91.555	93.3019	2.25549	91.555	94.04	94.04	91.555	94.04	94.04	94.04	91.555	91.555	92.9356	1.30971
LMNA	chr1:156084630-156109645	14	100	14	0	100	100	100	100	100	100	100	100	100	100	0	95.8271	95.8271	99.9036	99.9036	99.9036	99.9036	99.9036	100	100	99.0191	1.81014
LPL	chr8:19796902-19822836	10	100	10	0	100	94.091	97.424	97.424	97.424	97.424	97.424	97.424	100	97.6261	1.73251	97.424	97.424	97.424	100	100	97.424	97.424	100	97.424	98.2827	1.288
LRP6	chr12:12274010-12419684	23	100	23	0	100	100	100	100	100	100	99.8017	100	100	99.978	0.066087	99.8017	100	100	100	100	100	100	100	100	99.978	0.066087
LTBP2	chr14:74967537-75078662	36	100	36	0	100	99.5783	99.99	99.9256	99.6875	99.6875	99.6875	99.8808	99.8808	99.8131	0.154308	99.9742	99.3492	99.8808	99.8808	99.99	99.9742	99.8808	100	99.99	99.88	0.205585
MAP2K1	chr15:66679636-66782968	11	100	11	0	100	98.2227	98.2227	98.2227	100	98.2227	98.2227	98.2227	98.2227	98.6177	0.783704	98.2227	100	98.2227	98.2227	98.2227	100	98.2227	100	98.2227	98.8152	0.888636
MAP2K2	chr19:4090546-4123887	11	100	11	0	99.5945	99.5945	99.5945	99.5945	99.5945	99.5945	99.5945	99.5945	99.5945	99.5945	1.50729e-14	99.5945	99.5945	99.5945	99.5945	99.5945	99.5945	99.5945	99.5364	99.5945	99.5881	0.0193939
MED12	chrx:70338555-70362083	45	99.9173	45	0	99.9891	99.9711	99.9891	99.9891	99.9711	99.9891	99.9891	99.9711	99.9891	99.9831	0.009	99.9711	99.9891	99.9007	99.9891	99.9891	99.9891	99.642	99.9891	99.9891	99.9387	0.114987
MED13L	chr12:116399021-116714951	31	99.9529	31	0	100	99.5077	99.7835	99.7835	100	99.2913	99.7835	99.7697	100	99.7688	0.239056	99.9861	99.2913	99.7835	99.7835	100	99.7835	99.2913	99.7835	99.7697	99.7192	0.258704
MEF2A	chr15:100173275-100252991	10	99.891	10	0	100	90	98.048	99.16	98.048	99.16	100	100	98.048	98.0516	3.13596	98.048	99.244	98.804	99.244	100	99.16	97.964	99.244	99.16	98.9853	0.636974
MEIS2	chr15:37184324-37391682	13	100	13	0	100	100	100	100	100	100	100	100	100	100	0	100	100	100	100	100	100	100	100	100	100	0
MIB1	chr18:19321495-19444642	21	100	21	0	99.8219	99.9771	100	99.3843	99.5786	97.5167	99.6014	99.8057	98.5114	99.3552	0.823626	99.5429	100	99.6014	99.8057	100	100	100	100	99.8057	99.8617	0.184155
MLYCD	chr16:83932670-83949109	5	100	5	0	97.152	98.01	98.01	98.01	98.01	98.01	98.01	98.01	98.01	97.9147	0.286	98.01	98.01	98.01	98.01	98.01	98.01	98.01	98.01	98.01	98.01	0
MRPL3	chr3:131181517-131221680	10	100	10	0	100	100	100	100	100	100	100	100	100	100	0	100	100	100	100	100	100	100	100	100	100	0
MTO1	chr6:74171528-74210473	14	100	14	0	100	100	100	100	100	100	100	100	100	100	0	100	100	100	100	100	100	100	100	100	100	0
MURC	chr9:103340376-103348748	2	100	2	0	100	100	100	100	100	100	100	100	100	100	0	100	100	100	100	100	100	100	100	100	100	0
MYBPC3	chr11:47353372-47374213	32	100	32	0	100	100	100	98.9338	100	100	100	100	100	99.8815	0.355417	100	100	100	100	98.9338	100	100	100	100	99.8815	0.355417
MYH11	chr16:15797798-15932154	42	99.6219	41	1	99.5029	99.6288	99.6436	99.636	99.6288	99.6288	99.5029	99.5029	99.7619	99.604	0.0866436	98.7045	99.7619	99.7619	99.6288	99.7619	99.6288	99.3402	99.6288	99.6288	99.5384	0.338596
MYH6	chr14:23851199-23876447	37	98.7192	36	1	98.1886	98.0146	99.8397	98.1886	98.9922	98.0281	98.9922	98.8181	98.8181	98.6534	0.60438	98.1886	98.2359	98.0146	98.1886	98.1886	98.1886	98.1886	98.1886	98.1886	98.1746	0.0619946
MYH7	chr14:23882013-23902956	38	99.6142	37	1	99.8439	99.8439	99.8439	99.89	99.8439	99.8439	99.8439	99.8439	99.8439	99.8491	0.0153509	99.8439	99.8439	99.8439	99.8497	99.8439	99.8439	99.8439	99.8439	99.8439	99.8446	0.00192982
MYL2	chr12:111348831-111358348	7	82.6014	5	2	83.8243	83.8243	83.8243	83.8243	83.8243	83.8243	83.8243	83.8243	83.8243	83.8243	1.50729e-14	83.8243	83.8243	83.8243	83.8243	83.8243	83.8243	83.8243	83.8243	83.8243	83.8243	1.50729e-14
MYL3	chr3:46899684-46904895	6	100	6	0	100	100	100	100	100	100	100	100	100	100	0	100	100	100	100	100	100	100	100	100	100	0
MYLK	chr3:123332902-123512703	31	99.5084	30	1	99.7165	99.7165	99.7165	99.7165	99.7165	99.7165	99.7165	99.7165	99.7165	99.7165	1.50729e-14	99.7165	99.7165	99.7165	99.7165	99.7165	99.7165	99.7165	99.7165	99.7165	99.7165	1.50729e-14
MYLK2	chr20:30407334-30421615	12	100	12	0	100	100	100	100	100	100	100	100	100	100	0	99.495	100	100	100	100	100	100	100	100	99.9439	0.168333
MYOCD	chr17:12569456-12666976	14	100	14	0	100	100	100	100	100	100	100	100	100	100	0	100	100	100	100	100	100	100	100	100	100	0
MYOM1	chr18:3067210-3215236	37	99.803	37	0	99.8732	99.8732	99.8732	99.8732	99.5286	99.8732	99.8732	99.8732	99.8732	99.835	0.114865	99.5286	99.8732	99.8732	99.8732	99.8732	99.8732	99.8732	99.8732	99.8732	99.835	0.114865
MYOZ2	chr4:120057631-120107370	5	100	5	0	100	100	100	100	100	100	100	100	100	100	0	100	100	100	100	100	100	100	100	100	100	0
MYPN	chr10:69881146-69970227	20	100	20	0	100	100	100	99.969	100	100	100	100	100	99.9966	0.0103333	100	100	100	99.794	100	100	100	100	100	99.9771	0.0686667
NDUFAF1	chr15:41679592-41689272	4	100	4	0	100	100	100	100	100	100	100	100	100	100	0	100	100	100	100	100	100	100	100	100	100	0
NDUFS7	chr19:1383876-1395502	8	100	8	0	97.685	100	100	100	100	100	100	100	100	99.7428	0.771667	100	99.54	99.54	97.225	100	100	100	97.685	97.685	99.075	1.18013
NDUFV2	chr18:9102642-9134292	8	100	8	0	99.3575	100	98.4375	100	100	98.4375	99.3575	96.5712	98.4375	98.9554	1.12282	100	97.795	100	100	97.2138	100	100	100	98.4375	99.2718	1.13436
NEBL	chr10:21074626-21462777	32	100	32	0	100	100	100	100	100	98.8106	100	98.8106	100	99.7357	0.524465	100	100	100	100	100	100	100	100	100	100	0
NEXN	chr1:78381742-78408529	12	100	12	0	100	92.4633	100	95.4125	100	99.3033	92.4633	100	94.8608	97.167	3.34128	99.3033	99.3033	91.7667	95.6575	99.3033	100	96.1092	100	100	97.9381	2.84997
NFATC1	chr18:77156175-77287592	11	99.4055	11	0	96.8509	96.8509	95.6718	95.6718	98.0391	96.8509	96.8509	96.8509	95.6718	96.5899	0.788147	95.6718	95.6718	95.6718	95.8355	95.6791	96.8509	95.8355	95.6791	97.0236	95.991	0.542491
NKX2-5	chr5:172659522-172662131	3	100	3	0	100	100	100	100	100	100	100	100	100	100	0	100	100	100	100	100	100	100	100	100	100	0
NODAL	chr10:72192642-72201438	3	100	3	0	100	100	100	100	100	100	100	100	100	100	0	100	100	100	100	100	100	100	100	100	100	0
NOTCH1	chr9:139390473-139440253	34	100	34	0	98.4594	100	98.4594	98.4594	98.4594	98.4594	98.4594	100	98.4594	98.8018	0.679336	98.4594	98.4594	98.4594	97.9056	98.4594	98.4594	98.4594	98.4594	98.4594	98.3979	0.184608
NOTCH2	chr1:120457879-120612205	34	91.6776	30	4	91.8844	91.8844	91.9041	91.9041	91.8844	91.8844	91.8844	91.9141	91.8844	91.8921	0.0118758	91.9041	91.8844	91.8844	91.8844	91.8844	91.8844	91.8906	91.8844	91.8844	91.8873	0.0066336
NPPA	chr1:11906016-11907756	3	100	3	0	100	100	100	100	100	100	100	100	100	100	0	100	100	100	100	100	100	100	100	100	100	0
NRAS	chr1:115251106-115258796	4	100	4	0	100	100	100	100	100	100	100	100	100	100	0	100	100	100	100	100	100	100	100	100	100	0
NUP155	chr5:37291952-37371094	35	100	35	0	100	99.898	99.898	99.898	99.546	99.7403	99.898	99.898	99.898	99.8527	0.132623	99.898	99.898	99.0346	99.898	99.898	99.898	99.898	99.898	99.898	99.8021	0.28781
PBX3	chr9:128509683-128728217	9	100	9	0	100	100	100	100	100	100	100	100	100	100	0	100	100	100	100	100	100	100	100	100	100	0
PBX4	chr19:19672784-19729523	8	100	8	0	97.985	100	96.1762	100	100	100	100	100	100	99.3512	1.36443	97.9313	100	100	97.2037	100	100	100	100	100	99.4594	1.08794
PCSK9	chr1:55505461-55529272	12	100	12	0	99.2683	99.2683	99.2683	99.2683	99.2683	99.2683	99.2683	99.2683	99.2683	99.2683	0	99.2683	99.2683	99.2683	99.2683	99.2683	99.2683	99.2683	99.2683	99.2683	99.2683	0
PDLIM3	chr4:186423398-186456603	9	99.4378	9	0	100	100	100	99.8122	100	100	100	100	100	99.9791	0.0625926	100	100	100	100	100	100	100	100	100	100	0
PIGL	chr17:16120491-16229227	7	100	7	0	100	100	100	100	100	100	100	100	100	100	0	100	100	100	100	100	100	100	100	100	100	0
PKNOX1	chr21:44424442-44450226	10	100	10	0	100	100	100	100	100	100	100	100	100	100	0	100	100	100	100	100	100	100	100	100	100	0
PKP2	chr12:32945308-33049680	14	100	14	0	100	100	100	100	100	100	100	100	100	100	0	100	100	100	100	100	100	100	100	100	100	0
PLN	chr6:118880035-118880258	1	100	1	0	100	100	100	100	100	100	100	100	100	100	0	100	100	100	100	100	100	100	100	100	100	0
PLOD1	chr1:11994787-12034880	19	98.88	18	1	99.0668	99.0668	99.0668	99.0668	99.0668	99.0668	99.0668	99.0668	99.0668	99.0668	0	99.0668	99.0668	99.0668	99.0668	99.0668	99.0668	99.0668	99.0668	99.0668	99.0668	0
PNPLA2	chr11:819669-824877	9	100	9	0	97.7233	97.7233	100	97.7233	100	97.7233	94.54	97.7233	97.7233	97.8756	1.59262	97.7233	97.7233	97.7233	95.6956	97.7233	97.7233	99.2589	97.7233	100	97.9216	1.18845
PPARG	chr3:12393042-12475659	7	100	7	0	100	100	100	100	100	100	100	100	100	100	0	100	100	100	100	100	100	100	100	100	100	0
PRKAG2	chr7:151254237-151573720	16	99.3325	15	1	92.2331	95.4275	95.4275	96.8837	96.8837	93.6894	96.8837	95.4275	96.8837	95.5267	1.6439	95.1844	96.8837	93.7281	95.4275	95.4275	95.4275	96.8837	96.8837	96.8837	95.8589	1.10424
PSEN1	chr14:73614678-73686012	10	99.065	10	0	100	100	100	100	100	100	100	100	100	100	0	100	100	100	100	100	100	100	100	100	100	0
PSEN2	chr1:227069559-227083295	10	100	10	0	100	98.937	100	100	100	100	100	100	100	99.8819	0.354333	98.937	98.937	100	99.965	100	100	100	100	100	99.7599	0.466675
PTPN11	chr12:112856866-112942583	15	98.4493	14	1	98.5273	98.372	98.5273	98.372	98.372	98.372	98.372	98.372	98.372	98.4065	0.0684956	98.372	98.372	98.372	98.372	98.372	98.372	98.372	98.372	98.372	98.372	1.50729e-14
RAF1	chr3:12625963-12660235	16	99.6875	16	0	100	100	100	100	100	100	100	100	100	100	0	100	100	100	100	100	100	100	99.6188	100	99.9576	0.127083
RANGRF	chr17:8192057-8193269	4	100	4	0	100	100	100	100	100	100	100	100	100	100	0	100	100	100	100	100	100	100	100	100	100	0
RBM20	chr10:112404163-112595751	14	99.95	14	0	100	100	100	100	100	100	100	100	100	100	0	100	100	100	100	100	100	100	100	100	100	0
RYR2	chr1:237205772-237995962	105	99.7059	104	1	99.4074	99.2873	99.0952	98.8141	98.6925	99.5685	99.1884	98.9256	99.428	99.1563	0.298779	99.2731	98.5327	99.3346	99.056	99.457	99.5075	99.1671	99.62	99.3382	99.254	0.320241
SCN1B	chr19:35521675-35530620	5	99.88	5	0	92	92	92	90.858	90.858	92	90.858	92	92	91.6193	0.571	90.858	90.858	90.858	90.858	92	92	92	92	92	91.4924	0.601887
SCN2B	chr11:118037552-118047161	4	98.9225	4	0	100	100	100	100	100	100	100	100	100	100	0	100	100	100	100	100	100	100	99.785	100	99.9761	0.0716667
SCN3B	chr11:123504801-123524524	5	100	5	0	100	100	100	100	100	100	100	100	100	100	0	100	100	100	100	100	100	100	100	100	100	0
SCN4B	chr11:118007692-118023403	5	100	5	0	100	100	100	100	100	100	100	100	100	100	0	96.718	100	100	100	96.718	96.82	100	100	100	98.9173	1.62427
SCN5A	chr3:38591762-38674813	28	99.5704	28	0	99.9743	99.4	99.8371	99.02	99.1596	99.4	99.8346	99.8346	99.8111	99.5857	0.346315	99.9168	99.9743	99.8346	99.1596	99.5396	99.8346	99.9743	99.8346	99.8346	99.767	0.261545
SCO2	chr22:50961990-50962855	1	100	1	0	100	100	100	100	100	100	100	100	100	100	0	100	100	100	100	100	100	100	100	100	100	0
SDHA	chr5:218391-256550	15	97.1233	14	1	97.0727	97.06	97.0013	97.0013	97.0013	97.096	91.7093	97.0013	97.0013	96.4383	1.77376	97.0013	97.0013	97.0013	97.0013	97.0013	97.0013	97.0013	97.0013	97.06	97.0079	0.0195556
SGCD	chr5:155756537-156186416	8	100	8	0	100	100	100	100	100	100	100	100	100	100	0	100	100	100	100	100	100	100	100	100	100	0
SHOC2	chr10:112724067-112771591	8	100	8	0	100	100	100	100	100	100	100	100	100	100	0	100	100	100	100	100	100	100	100	100	100	0
SLC22A5	chr5:131705615-131729979	10	100	10	0	100	100	100	100	100	100	100	100	100	100	0	100	100	100	100	100	100	100	100	100	100	0
SLC25A20	chr3:48895093-48936242	9	100	9	0	100	100	100	100	100	100	100	100	100	100	0	100	100	100	100	100	100	100	100	100	100	0
SLC25A4	chr4:186064477-186068140	4	100	4	0	100	100	100	100	100	100	100	100	100	100	0	100	100	100	100	100	100	100	100	100	100	0
SLC2A10	chr20:45338276-45362488	5	100	5	0	100	100	100	100	100	100	99.894	100	100	99.9882	0.0353333	100	99.894	100	100	100	100	100	100	100	99.9882	0.0353333
SLC39A13	chr11:47431596-47436929	9	100	9	0	100	100	100	100	100	100	100	100	100	100	0	100	100	100	100	100	100	100	100	100	100	0
SMAD2	chr18:45368148-45423142	10	100	10	0	100	99.834	99.402	100	99.834	99.834	100	99.834	100	99.8598	0.190679	100	100	100	99.07	100	100	100	99.834	99.767	99.8523	0.306287
SMAD3	chr15:67358443-67482889	10	100	10	0	100	100	100	100	100	100	100	100	100	100	0	100	100	100	100	100	100	100	100	100	100	0
SMAD4	chr18:48573367-48604852	11	100	11	0	100	99.5745	100	98.6791	100	100	98.2536	100	100	99.6119	0.672694	99.1827	99.5745	99.5745	100	100	100	100	100	99.5745	99.7674	0.300819
SMAD6	chr15:66995547-67073888	5	98.586	5	0	86.636	82.12	92.762	87.754	89.974	88.448	79.65	73.634	92.858	85.9818	6.38666	88.75	93.526	72.494	81.106	87.106	90.024	95.184	69.68	94.078	85.772	9.37721
SMAD9	chr13:37422763-37453841	6	99.7683	6	0	100	100	100	100	100	100	100	100	100	100	0	100	100	100	100	100	100	100	100	100	100	0
SNTA1	chr20:31996263-32031561	8	100	8	0	100	98.6788	100	100	100	100	99.4913	98.8612	96.9913	99.3358	1.02371	98.6788	98.6788	98.6788	99.4913	98.6788	98.6788	100	98.6788	98.6788	98.9158	0.487337
SOS1	chr2:39212915-39347578	23	99.62	23	0	99.8574	98.3461	99.2726	99.8574	99.8574	99.2726	99.8574	99.2726	99.8574	99.4945	0.515389	98.3461	99.5652	98.9309	99.8574	99.2726	99.2726	99.2726	99.8574	99.2726	99.2942	0.466451
SURF1	chr9:136218718-136223584	8	100	8	0	100	100	100	100	100	100	100	100	100	100	0	100	100	100	100	100	100	100	99.3325	99.3113	99.8493	0.299072
SYNE1	chr6:152443521-152949481	146	99.9813	146	0	99.9173	99.7279	100	99.9292	100	99.5146	99.9632	99.9401	99.984	99.8863	0.162126	99.9281	99.6221	99.984	99.9403	99.8869	99.9429	100	99.984	99.9547	99.9159	0.115372
TAB2	chr6:149691084-149730870	6	100	6	0	100	100	100	100	100	100	100	100	100	100	0	100	100	100	100	100	100	100	100	100	100	0
TAZ	chrx:153640131-153649358	11	100	11	0	100	100	100	100	100	100	100	100	100	100	0	100	100	100	100	100	100	100	100	100	100	0
TBX1	chr22:19747117-19770560	9	100	9	0	93.2733	93.2733	93.2733	89.8011	93.2733	93.2733	89.8011	90.33	93.2733	92.1747	1.65502	91.4556	93.2733	89.8011	89.8011	89.8011	90.33	90.3044	93.2733	93.2733	91.257	1.59537
TBX2	chr17:59477488-59485882	7	100	7	0	96.6143	96.6143	93.6029	93.6029	93.6643	96.6143	92.05	94.4643	93.6029	94.5367	1.67762	92.05	96.6143	92.0814	92.1971	92.05	96.5214	94.2243	91.2043	94.1	93.4492	2.02714
TBX20	chr7:35241992-35293246	8	99.5725	8	0	99.8888	99.8888	99.8888	99.8888	99.8888	99.8888	99.8888	95.6475	99.8888	99.4175	1.41375	99.8888	99.8888	99.8888	99.8888	99.8888	99.8888	99.8888	99.8888	99.8888	99.8887	1.50729e-14
TBX5	chr12:114793287-114841718	8	100	8	0	100	100	100	100	100	100	100	100	100	100	0	100	100	100	100	100	100	99.9575	100	100	99.9953	0.0141667
TCAP	chr17:37821563-37822377	2	100	2	0	94.57	94.57	94.57	94.57	94.57	94.57	94.57	94.57	94.57	94.57	0	94.57	94.57	94.57	94.57	94.57	94.57	94.57	94.57	94.57	94.57	0
TDGF1	chr3:46619410-46622755	6	94.88	5	1	90.62	90.12	90.12	90.62	90.71	95.7867	90.62	90.12	90.21	90.9919	1.81577	90.62	90.62	90.12	90.62	90.62	90.71	90.62	90.12	90.62	90.5189	0.228059
TGFB2	chr1:218519964-218614719	8	100	8	0	100	100	100	100	100	100	100	100	100	100	0	100	100	100	100	100	100	100	100	100	100	0
TGFBR1	chr9:101866848-101911602	9	100	9	0	93.9444	94.0356	95.7911	94.6478	95.7911	93.3978	91.0033	95.7911	94.9822	94.376	1.54446	96.4067	94.19	95.7911	91.0033	96.2656	95.7911	94.19	95.7911	93.6933	94.7914	1.73418
TGFBR2	chr3:30648326-30733106	8	100	8	0	100	100	98.9288	100	100	100	100	100	100	99.881	0.357083	100	100	100	100	100	100	100	100	98.9288	99.881	0.357083
TMEM43	chr3:14166644-14183310	12	100	12	0	100	100	100	100	100	100	100	100	100	100	0	100	100	100	100	100	100	100	100	100	100	0
TMEM70	chr8:74888467-74893921	3	100	3	0	100	100	100	90.91	100	100	93.3333	90.91	100	97.2393	4.19978	90.91	90.91	90.91	100	100	100	90.91	90.91	100	94.95	4.79085
TMPO	chr12:98909596-98941651	10	100	10	0	97.442	96.808	97.417	99.732	99.366	97.417	99.975	95.85	98.023	98.0033	1.40541	98.636	98.636	99.975	96.053	97.442	100	97.417	97.442	100	98.4001	1.4152
TNNC1	chr3:52485241-52488046	6	100	6	0	100	100	100	100	100	100	100	100	100	100	0	100	100	100	100	100	100	100	100	100	100	0
TNNI3	chr19:55663152-55668972	7	100	7	0	100	100	100	100	100	100	100	100	100	100	0	100	100	100	100	100	100	100	100	100	100	0
TNNT2	chr1:201328288-201342397	17	98.3824	16	1	98.4559	98.4559	98.8235	98.8235	98.8235	98.8235	98.8235	98.8235	98.8235	98.7418	0.162117	98.8235	98.8235	98.8235	98.8235	98.8235	98.8235	98.8235	98.8235	98.8235	98.8235	1.50729e-14
TNXB	chr6:31976341-32065990	56	76.2882	34	22	80.4987	79.8129	80.5257	80.6932	79.7743	78.6932	80.505	74.3898	81.8995	79.6436	2.15038	77.9746	81.8995	80.0714	81.1652	81.8889	73.9245	80.3368	81.8146	80.4196	79.9439	2.57651
TPM1	chr15:63334979-63363386	15	99.636	15	0	100	100	98.7247	100	98.7247	100	100	98.3607	100	99.5344	0.706195	98.7247	98.7247	98.7247	98.7247	98.7247	98.7247	98.3607	100	98.7247	98.8259	0.456439
TRDN	chr6:123539696-123957935	42	99.7507	41	1	99.6205	98.5257	99.7619	96.6207	98.4071	98.4071	97.619	99.8052	99.6205	98.7098	1.10322	98.3433	99.0395	99.7619	99.8586	100	100	99.6205	99.9681	99.5524	99.5716	0.551966
TRIM63	chr1:26378314-26394000	9	100	9	0	100	97.0756	100	97.0756	100	100	100	100	100	99.3501	1.28956	97.0756	97.0756	97.0756	100	100	97.0756	97.0756	100	97.0756	98.0504	1.46222
TRPM4	chr19:49661024-49714770	24	99.7371	24	0	99.0575	99.8492	99.8492	99.0575	97.3271	99.8492	97.6658	97.6658	97.6658	98.6652	1.07819	99.0575	99.0575	99.5104	97.4992	99.0575	99.0575	99.0575	99.0575	99.7408	99.0106	0.620553
TTN	chr2:179391659-179669384	354	95.6166	329	25	96.4567	96.4471	96.5149	96.4947	96.693	96.7548	96.7157	96.2498	96.1818	96.5009	0.199199	96.2397	96.2768	96.2907	96.3156	96.883	97.0732	96.8955	96.3756	96.8495	96.5777	0.337322
TTR	chr18:29171816-29178653	4	100	4	0	100	100	100	100	100	100	100	100	100	100	0	100	100	100	100	100	100	100	100	100	100	0
TXNRD2	chr22:19864578-19929371	17	100	17	0	100	100	100	100	99.9271	100	100	99.9271	100	99.9838	0.032164	100	100	100	100	100	100	100	100	100	100	0
UFD1L	chr22:19438143-19466623	12	100	12	0	100	100	100	100	100	100	100	100	100	100	0	100	100	100	100	100	100	100	100	100	100	0
UGDH	chr4:39501713-39523147	11	100	11	0	96.1773	99.4318	99.4318	96.1773	96.1773	96.1773	96.1773	100	96.1773	97.3253	1.72976	100	99.4836	96.1773	100	96.1773	99.4318	96.1773	99.4318	100	98.5421	1.78967
VCL	chr10:75757916-75877942	22	100	22	0	99.7464	100	100	100	99.7464	100	100	99.7464	100	99.9155	0.126818	100	99.7464	100	99.7464	100	100	99.7464	99.7464	100	99.8873	0.133678
XK	chrx:37545165-37587730	3	100	3	0	100	100	100	100	100	100	100	100	100	100	0	100	100	100	100	100	100	100	100	100	100	0
ZIC3	chrx:136648801-136652244	3	100	3	0	100	100	100	100	100	100	100	100	100	100	0	100	100	100	100	100	100	100	100	100	100	0
ZNF423	chr16:49525136-49856611	8	100	8	0	100	100	100	100	100	100	100	100	100	100	0	100	100	100	100	100	100	100	100	100	100	0
		Average per sample	99.1921	N/A	N/A	98.5268	98.3046	98.454	98.3581	98.5839	98.385	98.3454	98.3076	98.3658	N/A	N/A	98.3465	98.5207	98.1529	98.2864	98.4996	98.6223	98.4186	98.3748	98.5592	N/A	N/A
		SD per sample	5.79112	N/A	N/A	6.55486	6.66108	6.68703	6.62405	6.51085	6.77776	6.6707	6.98474	6.62877	N/A	N/A	6.63567	6.44776	6.99811	6.80248	6.61507	6.55498	6.58682	6.9141	6.54602	N/A	N/A
Selected arrhythmia genes (51) are underlined.
Expected Coverage = the percentage of nucleotides in the target region which are expected to be captured by one or more probes in the design; Expected High Coverage = number of regions where analyzable amplicon overlap >= 90%; Expected Low Coverage = number of regions where analyzable amplicon overlap < 90%; Interval = the genomic interval of the target; Regions = the number of regions within thi…

## Sheet: Table C
Table C: HaloPlex custom target regions.
Chr	Start	Stop	Gene
6	44268233	44268463	AARS2
6	44268842	44269018	AARS2
6	44269067	44269216	AARS2
6	44269746	44269922	AARS2
6	44270077	44270265	AARS2
6	44270488	44270662	AARS2
6	44270752	44270927	AARS2
6	44270972	44271175	AARS2
6	44271867	44272073	AARS2
6	44272106	44272285	AARS2
6	44272331	44272569	AARS2
6	44272740	44272950	AARS2
6	44273339	44273538	AARS2
6	44273966	44274143	AARS2
6	44274180	44274284	AARS2
6	44274609	44274783	AARS2
6	44274935	44275146	AARS2
6	44277985	44278195	AARS2
6	44278680	44278913	AARS2
6	44279076	44279287	AARS2
6	44279758	44280015	AARS2
6	44280767	44281075	AARS2
9	107546545	107546751	ABCA1
9	107547626	107547935	ABCA1
9	107548528	107548686	ABCA1
9	107549103	107549272	ABCA1
9	107550150	107550350	ABCA1
9	107550656	107550863	ABCA1
9	107553152	107553324	ABCA1
9	107554166	107554294	ABCA1
9	107555016	107555202	ABCA1
9	107555401	107555596	ABCA1
9	107556617	107556806	ABCA1
9	107558283	107558493	ABCA1
9	107558539	107558720	ABCA1
9	107560651	107560894	ABCA1
9	107562049	107562284	ABCA1
9	107562740	107562880	ABCA1
9	107564284	107564455	ABCA1
9	107565514	107565612	ABCA1
9	107566856	107567016	ABCA1
9	107568471	107568726	ABCA1
9	107571696	107571860	ABCA1
9	107573030	107573220	ABCA1
9	107574804	107575018	ABCA1
9	107576348	107576527	ABCA1
9	107576657	107576771	ABCA1
9	107578373	107578641	ABCA1
9	107579562	107579700	ABCA1
9	107580893	107581179	ABCA1
9	107581816	107582019	ABCA1
9	107582157	107582365	ABCA1
9	107583605	107583802	ABCA1
9	107584726	107584963	ABCA1
9	107586695	107586874	ABCA1
9	107587913	107588183	ABCA1
9	107589178	107589465	ABCA1
9	107591146	107591434	ABCA1
9	107593155	107593397	ABCA1
9	107593852	107594123	ABCA1
9	107594804	107595067	ABCA1
9	107599210	107599392	ABCA1
9	107599658	107599863	ABCA1
9	107602509	107602815	ABCA1
9	107607707	107607865	ABCA1
9	107620752	107620994	ABCA1
9	107623909	107624096	ABCA1
9	107645269	107645453	ABCA1
9	107646657	107646864	ABCA1
9	107651332	107651491	ABCA1
9	107665844	107665975	ABCA1
12	21953927	21954130	ABCC9
12	21958057	21958260	ABCC9
12	21958881	21959009	ABCC9
12	21960229	21960428	ABCC9
12	21962735	21962904	ABCC9
12	21964932	21965106	ABCC9
12	21967527	21967671	ABCC9
12	21968646	21968842	ABCC9
12	21970070	21970256	ABCC9
12	21971033	21971200	ABCC9
12	21981841	21982009	ABCC9
12	21990961	21991119	ABCC9
12	21995197	21995420	ABCC9
12	21997366	21997501	ABCC9
12	21997650	21997864	ABCC9
12	21998486	21998781	ABCC9
12	22001033	22001195	ABCC9
12	22004980	22005171	ABCC9
12	22005251	22005454	ABCC9
12	22012469	22012615	ABCC9
12	22013854	22014004	ABCC9
12	22015836	22016003	ABCC9
12	22017322	22017426	ABCC9
12	22025508	22025679	ABCC9
12	22028537	22028675	ABCC9
12	22035649	22035822	ABCC9
12	22040709	22040883	ABCC9
12	22046915	22047123	ABCC9
12	22048158	22048264	ABCC9
12	22059009	22059237	ABCC9
12	22060960	22061160	ABCC9
12	22063040	22063261	ABCC9
12	22063709	22063927	ABCC9
12	22065755	22066015	ABCC9
12	22068551	22068859	ABCC9
12	22069820	22070052	ABCC9
12	22078825	22079012	ABCC9
12	22086665	22086872	ABCC9
12	22089416	22089623	ABCC9
11	134126391	134126557	ACAD8
11	134126931	134127166	ACAD8
11	134128358	134128533	ACAD8
11	134128851	134128993	ACAD8
11	134129451	134129654	ACAD8
11	134130887	134131088	ACAD8
11	134131118	134131281	ACAD8
11	134131581	134131799	ACAD8
11	134132363	134132531	ACAD8
11	134134751	134134869	ACAD8
11	134123414	134123648	ACAD8
2	211053634	211053793	ACADL
2	211057477	211057629	ACADL
2	211059884	211060077	ACADL
2	211068004	211068183	ACADL
2	211069254	211069421	ACADL
2	211070305	211070535	ACADL
2	211074869	211075001	ACADL
2	211081020	211081250	ACADL
2	211082638	211082841	ACADL
2	211085320	211085541	ACADL
2	211089830	211090032	ACADL
1	76190422	76190517	ACADM
1	76194023	76194188	ACADM
1	76198278	76198441	ACADM
1	76198487	76198622	ACADM
1	76199162	76199328	ACADM
1	76200425	76200571	ACADM
1	76205614	76205810	ACADM
1	76211440	76211614	ACADM
1	76215053	76215259	ACADM
1	76216085	76216246	ACADM
1	76226756	76227070	ACADM
1	76228326	76228463	ACADM
17	7123360	7123561	ACADVL
17	7120414	7120507	ACADVL
17	7120984	7121152	ACADVL
17	7123253	7123380	ACADVL
17	7123732	7123863	ACADVL
17	7123872	7124010	ACADVL
17	7124034	7124164	ACADVL
17	7124192	7124392	ACADVL
17	7124806	7125016	ACADVL
17	7125220	7125415	ACADVL
17	7125445	7125636	ACADVL
17	7125935	7126199	ACADVL
17	7126401	7126571	ACADVL
17	7126912	7127064	ACADVL
17	7127081	7127209	ACADVL
17	7127236	7127403	ACADVL
17	7127414	7127577	ACADVL
17	7127589	7127727	ACADVL
17	7127748	7127886	ACADVL
17	7127910	7128048	ACADVL
17	7128077	7128218	ACADVL
17	7128225	7128431	ACADVL
10	90694929	90695138	ACTA2
10	90697767	90698014	ACTA2
10	90699213	90699470	ACTA2
10	90700935	90701162	ACTA2
10	90701491	90701641	ACTA2
10	90703503	90703679	ACTA2
10	90706964	90707158	ACTA2
10	90708508	90708702	ACTA2
15	35082562	35082771	ACTC1
15	35083264	35083511	ACTC1
15	35084240	35084497	ACTC1
15	35084558	35084785	ACTC1
15	35085395	35085785	ACTC1
15	35086830	35087024	ACTC1
1	236849923	236850114	ACTN2
1	236881107	236881287	ACTN2
1	236882143	236882328	ACTN2
1	236883354	236883506	ACTN2
1	236889182	236889335	ACTN2
1	236890927	236891071	ACTN2
1	236894482	236894629	ACTN2
1	236898884	236899035	ACTN2
1	236900371	236900529	ACTN2
1	236902551	236902847	ACTN2
1	236906145	236906358	ACTN2
1	236907875	236908091	ACTN2
1	236910916	236911090	ACTN2
1	236912373	236912579	ACTN2
1	236914719	236914967	ACTN2
1	236917196	236917396	ACTN2
1	236918268	236918513	ACTN2
1	236920735	236920947	ACTN2
1	236922973	236923104	ACTN2
1	236924264	236924488	ACTN2
1	236925710	236925934	ACTN2
2	158593992	158594192	ACVR1
2	158594901	158595097	ACVR1
2	158617341	158617604	ACVR1
2	158622382	158622723	ACVR1
2	158626829	158627041	ACVR1
2	158630549	158630714	ACVR1
2	158634592	158634869	ACVR1
2	158636798	158637127	ACVR1
2	158655888	158656020	ACVR1
3	38495573	38496070	ACVR2B
3	38518727	38519000	ACVR2B
3	38519301	38519476	ACVR2B
3	38519581	38519798	ACVR2B
3	38519815	38520024	ACVR2B
3	38520568	38520777	ACVR2B
3	38521118	38521332	ACVR2B
3	38522791	38522971	ACVR2B
3	38523638	38523842	ACVR2B
3	38523870	38524066	ACVR2B
3	38524578	38524838	ACVR2B
12	52306208	52306334	ACVRL1
12	52306832	52307149	ACVRL1
12	52307292	52307569	ACVRL1
12	52307707	52307872	ACVRL1
12	52308172	52308384	ACVRL1
12	52308958	52309299	ACVRL1
12	52309769	52310032	ACVRL1
12	52312718	52312914	ACVRL1
12	52314492	52314692	ACVRL1
19	8649728	8649953	ADAMTS10
19	8650289	8650559	ADAMTS10
19	8656791	8657002	ADAMTS10
19	8649875	8650297	ADAMTS10
19	8645726	8645901	ADAMTS10
19	8650955	8651150	ADAMTS10
19	8651177	8651369	ADAMTS10
19	8651391	8651620	ADAMTS10
19	8651649	8651795	ADAMTS10
19	8654075	8654264	ADAMTS10
19	8654285	8654484	ADAMTS10
19	8654722	8654890	ADAMTS10
19	8656633	8656762	ADAMTS10
19	8657596	8657769	ADAMTS10
19	8660595	8660802	ADAMTS10
19	8660906	8661118	ADAMTS10
19	8661140	8661311	ADAMTS10
19	8661375	8661484	ADAMTS10
19	8661820	8662031	ADAMTS10
19	8662067	8662216	ADAMTS10
19	8665761	8666044	ADAMTS10
19	8668561	8668783	ADAMTS10
19	8669846	8670258	ADAMTS10
19	8670457	8670610	ADAMTS10
5	178771520	178772964	ADAMTS2
5	178770717	178771177	ADAMTS2
5	178540817	178541340	ADAMTS2
5	178548611	178548766	ADAMTS2
5	178549594	178549789	ADAMTS2
5	178551923	178552196	ADAMTS2
5	178552948	178553146	ADAMTS2
5	178554909	178555134	ADAMTS2
5	178556882	178557114	ADAMTS2
5	178559180	178559326	ADAMTS2
5	178559727	178559916	ADAMTS2
5	178562859	178563058	ADAMTS2
5	178564719	178564960	ADAMTS2
5	178566840	178567051	ADAMTS2
5	178578079	178578216	ADAMTS2
5	178579092	178579271	ADAMTS2
5	178580441	178580639	ADAMTS2
5	178580999	178581208	ADAMTS2
5	178581764	178581935	ADAMTS2
5	178585673	178585895	ADAMTS2
5	178608022	178608171	ADAMTS2
5	178634463	178634731	ADAMTS2
5	178699861	178700080	ADAMTS2
9	136419398	136419860	ADAMTSL2
9	136401784	136401939	ADAMTSL2
9	136402476	136402684	ADAMTSL2
9	136403420	136403561	ADAMTSL2
9	136404842	136405010	ADAMTSL2
9	136405669	136405880	ADAMTSL2
9	136405949	136406138	ADAMTSL2
9	136409541	136409687	ADAMTSL2
9	136412109	136412350	ADAMTSL2
9	136420629	136421067	ADAMTSL2
9	136426269	136426432	ADAMTSL2
9	136432007	136432199	ADAMTSL2
9	136433344	136433623	ADAMTSL2
9	136433674	136433895	ADAMTSL2
9	136434479	136434715	ADAMTSL2
9	136435402	136435644	ADAMTSL2
9	136438914	136439124	ADAMTSL2
9	136439817	136440001	ADAMTSL2
7	141255216	141255382	AGK
7	141292895	141293000	AGK
7	141296311	141296456	AGK
7	141300954	141301095	AGK
7	141310944	141311102	AGK
7	141313895	141313993	AGK
7	141315220	141315380	AGK
7	141321481	141321616	AGK
7	141333650	141333795	AGK
7	141336709	141336832	AGK
7	141340997	141341213	AGK
7	141341560	141341723	AGK
7	141349012	141349148	AGK
7	141351274	141351424	AGK
7	141352536	141352739	AGK
1	100316548	100316695	AGL
1	100318175	100318274	AGL
1	100326977	100327284	AGL
1	100327762	100327994	AGL
1	100329891	100330160	AGL
1	100335905	100336152	AGL
1	100336263	100336440	AGL
1	100340192	100340381	AGL
1	100340659	100340827	AGL
1	100340863	100341026	AGL
1	100341963	100342168	AGL
1	100343146	100343399	AGL
1	100345428	100345617	AGL
1	100346137	100346366	AGL
1	100346581	100346748	AGL
1	100346797	100347018	AGL
1	100347046	100347262	AGL
1	100349625	100349815	AGL
1	100349844	100350022	AGL
1	100350074	100350274	AGL
1	100353483	100353679	AGL
1	100356725	100356927	AGL
1	100357111	100357310	AGL
1	100357937	100358178	AGL
1	100361791	100361959	AGL
1	100366141	100366432	AGL
1	100368188	100368365	AGL
1	100376217	100376418	AGL
1	100377910	100378088	AGL
1	100379032	100379309	AGL
1	100380894	100381057	AGL
1	100381915	100382068	AGL
1	100382103	100382302	AGL
1	100387039	100387222	AGL
7	91570363	91570476	AKAP9
7	91602974	91603297	AKAP9
7	91609552	91609662	AKAP9
7	91621421	91621540	AKAP9
7	91622148	91622384	AKAP9
7	91623884	91624105	AKAP9
7	91624866	91625129	AKAP9
7	91630111	91632564	AKAP9
7	91641692	91641971	AKAP9
7	91643512	91643657	AKAP9
7	91645392	91645596	AKAP9
7	91646280	91646431	AKAP9
7	91651501	91651681	AKAP9
7	91652077	91652338	AKAP9
7	91659158	91659320	AKAP9
7	91660775	91660933	AKAP9
7	91667682	91668101	AKAP9
7	91669937	91670227	AKAP9
7	91671309	91671515	AKAP9
7	91671931	91672100	AKAP9
7	91674271	91674542	AKAP9
7	91681989	91682287	AKAP9
7	91690523	91690751	AKAP9
7	91691537	91691815	AKAP9
7	91694494	91694792	AKAP9
7	91695690	91695875	AKAP9
7	91699293	91699535	AKAP9
7	91700168	91700338	AKAP9
7	91706118	91706336	AKAP9
7	91706959	91707204	AKAP9
7	91708342	91709481	AKAP9
7	91711785	91711991	AKAP9
7	91712433	91712984	AKAP9
7	91713903	91714032	AKAP9
7	91714082	91714269	AKAP9
7	91714758	91715015	AKAP9
7	91715491	91715745	AKAP9
7	91718648	91718858	AKAP9
7	91722360	91722645	AKAP9
7	91724286	91724502	AKAP9
7	91725952	91726686	AKAP9
7	91726849	91727123	AKAP9
7	91727372	91727543	AKAP9
7	91728950	91729198	AKAP9
7	91730119	91730385	AKAP9
7	91731857	91732155	AKAP9
7	91734941	91735092	AKAP9
7	91736556	91736751	AKAP9
7	91737757	91737962	AKAP9
7	91739385	91739488	AKAP9
2	73612916	73613365	ALMS1
2	73635699	73635890	ALMS1
2	73646200	73646461	ALMS1
2	73649934	73650117	ALMS1
2	73651507	73652045	ALMS1
2	73653530	73653696	ALMS1
2	73659275	73659434	ALMS1
2	73675039	73681209	ALMS1
2	73682238	73682437	ALMS1
2	73716710	73718640	ALMS1
2	73746851	73747158	ALMS1
2	73761900	73762091	ALMS1
2	73777343	73777579	ALMS1
2	73784296	73784496	ALMS1
2	73786048	73786284	ALMS1
2	73799338	73800566	ALMS1
2	73826477	73826663	ALMS1
2	73827754	73828023	ALMS1
2	73828271	73828578	ALMS1
2	73829261	73829510	ALMS1
2	73830317	73830446	ALMS1
2	73835551	73835716	ALMS1
2	73836644	73836754	ALMS1
4	113825599	113825685	ANK2
4	113970834	113970983	ANK2
4	114095521	114095688	ANK2
4	114117473	114117637	ANK2
4	114120116	114120280	ANK2
4	114153266	114153430	ANK2
4	114158092	114158343	ANK2
4	114158704	114158793	ANK2
4	114161590	114161754	ANK2
4	114163216	114163380	ANK2
4	114170869	114171033	ANK2
4	114176840	114177103	ANK2
4	114179155	114179319	ANK2
4	114179418	114179582	ANK2
4	114186002	114186166	ANK2
4	114195557	114195820	ANK2
4	114198942	114199106	ANK2
4	114199565	114199729	ANK2
4	114203780	114204043	ANK2
4	114208710	114208874	ANK2
4	114209493	114209657	ANK2
4	114213521	114213685	ANK2
4	114214545	114214709	ANK2
4	114223872	114224010	ANK2
4	114232360	114232570	ANK2
4	114238812	114238980	ANK2
4	114239622	114239791	ANK2
4	114244864	114244965	ANK2
4	114251351	114251641	ANK2
4	114253077	114253241	ANK2
4	114254159	114254379	ANK2
4	114256951	114257228	ANK2
4	114257682	114257952	ANK2
4	114260331	114260493	ANK2
4	114262793	114263087	ANK2
4	114264122	114264313	ANK2
4	114267005	114267193	ANK2
4	114269381	114269479	ANK2
4	114271333	114271420	ANK2
4	114274150	114280470	ANK2
4	114281928	114282068	ANK2
4	114284443	114284640	ANK2
4	114286144	114286353	ANK2
4	114288671	114289022	ANK2
4	114290619	114290976	ANK2
4	114294195	114294344	ANK2
4	114294390	114294620	ANK2
4	114302562	114302642	ANK2
10	92672572	92672748	ANKRD1
10	92675249	92675413	ANKRD1
10	92675488	92675652	ANKRD1
10	92675877	92676041	ANKRD1
10	92677438	92677602	ANKRD1
10	92678571	92678744	ANKRD1
10	92678837	92679040	ANKRD1
10	92679875	92680120	ANKRD1
10	92680707	92680799	ANKRD1
11	116706473	116707142	APOA1
11	116707666	116707888	APOA1
11	116708010	116708118	APOA1
2	21266515	21267002	APOB
2	21224551	21226221	APOB
2	21227090	21227339	APOB
2	21227382	21227562	APOB
2	21227901	21235538	APOB
2	21235981	21236420	APOB
2	21237269	21237480	APOB
2	21237894	21238147	APOB
2	21238191	21238432	APOB
2	21239260	21239536	APOB
2	21241813	21242000	APOB
2	21242544	21242792	APOB
2	21245652	21245929	APOB
2	21246346	21246579	APOB
2	21247754	21248011	APOB
2	21249609	21249851	APOB
2	21250649	21250952	APOB
2	21251148	21251425	APOB
2	21252460	21252672	APOB
2	21252719	21252902	APOB
2	21255175	21255468	APOB
2	21256120	21256405	APOB
2	21257637	21257788	APOB
2	21258405	21258595	APOB
2	21259921	21260142	APOB
2	21260779	21260998	APOB
2	21263759	21263970	APOB
2	21265182	21265363	APOB
2	21266334	21266438	APOB
11	116701248	116701368	APOC3
11	116701438	116701627	APOC3
11	116703429	116703615	APOC3
12	124197062	124197244	ATP6V0A2
12	124203119	124203263	ATP6V0A2
12	124206847	124207010	ATP6V0A2
12	124209150	124209353	ATP6V0A2
12	124210693	124210847	ATP6V0A2
12	124212279	124212471	ATP6V0A2
12	124218422	124218570	ATP6V0A2
12	124220027	124220186	ATP6V0A2
12	124221555	124221833	ATP6V0A2
12	124228281	124228497	ATP6V0A2
12	124228697	124228899	ATP6V0A2
12	124229093	124229346	ATP6V0A2
12	124229378	124229534	ATP6V0A2
12	124232103	124232287	ATP6V0A2
12	124233071	124233347	ATP6V0A2
12	124235606	124235791	ATP6V0A2
12	124236779	124236964	ATP6V0A2
12	124238916	124239099	ATP6V0A2
12	124241311	124241548	ATP6V0A2
12	124242423	124242594	ATP6V0A2
X	77227088	77227273	ATP7A
X	77243687	77244242	ATP7A
X	77244678	77245469	ATP7A
X	77253924	77254196	ATP7A
X	77258519	77258748	ATP7A
X	77264548	77264775	ATP7A
X	77266622	77266764	ATP7A
X	77266895	77267186	ATP7A
X	77268325	77268624	ATP7A
X	77270108	77270265	ATP7A
X	77271200	77271393	ATP7A
X	77275690	77275910	ATP7A
X	77276391	77276591	ATP7A
X	77284696	77284956	ATP7A
X	77286847	77287095	ATP7A
X	77289052	77289334	ATP7A
X	77294283	77294495	ATP7A
X	77296038	77296246	ATP7A
X	77298032	77298301	ATP7A
X	77298764	77298947	ATP7A
X	77300916	77301084	ATP7A
X	77301740	77302082	ATP7A
10	121411137	121411382	BAG3
10	121429312	121429704	BAG3
10	121431716	121432183	BAG3
10	121435925	121436809	BAG3
10	88635725	88635857	BMPR1A
10	88649768	88649996	BMPR1A
10	88651833	88652001	BMPR1A
10	88659500	88659662	BMPR1A
10	88659733	88659898	BMPR1A
10	88671946	88672156	BMPR1A
10	88676840	88677098	BMPR1A
10	88678878	88679241	BMPR1A
10	88681226	88681467	BMPR1A
10	88683082	88683278	BMPR1A
10	88683300	88683491	BMPR1A
2	203242147	203242288	BMPR2
2	203329481	203329717	BMPR2
2	203332191	203332427	BMPR2
2	203378391	203378567	BMPR2
2	203379560	203379717	BMPR2
2	203383494	203383790	BMPR2
2	203384759	203384939	BMPR2
2	203395466	203395692	BMPR2
2	203397257	203397470	BMPR2
2	203406983	203407185	BMPR2
2	203417388	203417626	BMPR2
2	203419924	203421269	BMPR2
2	203424368	203424684	BMPR2
7	140624245	140624588	BRAF
7	140434346	140434585	BRAF
7	140439561	140439761	BRAF
7	140449036	140449233	BRAF
7	140453024	140453208	BRAF
7	140453936	140454048	BRAF
7	140476661	140476903	BRAF
7	140477740	140477890	BRAF
7	140481325	140481508	BRAF
7	140482770	140482972	BRAF
7	140487297	140487399	BRAF
7	140494057	140494282	BRAF
7	140500111	140500296	BRAF
7	140501161	140501375	BRAF
7	140507709	140507877	BRAF
7	140508641	140508810	BRAF
7	140534358	140534687	BRAF
7	140549860	140550027	BRAF
2	99217164	99217271	C2orf64
2	99220520	99220669	C2orf64
2	99224719	99224883	C2orf64
9	140772335	140772684	CACNA1B
9	141013053	141013235	CACNA1B
9	141014566	141014839	CACNA1B
9	141015032	141015348	CACNA1B
9	140917412	140918278	CACNA1B
9	140773455	140773626	CACNA1B
9	140777145	140777350	CACNA1B
9	140807581	140807738	CACNA1B
9	140809055	140809273	CACNA1B
9	140811642	140811898	CACNA1B
9	140846675	140846844	CACNA1B
9	140850099	140850280	CACNA1B
9	140851172	140851294	CACNA1B
9	140851999	140852154	CACNA1B
9	140865784	140866059	CACNA1B
9	140870308	140870486	CACNA1B
9	140878539	140878717	CACNA1B
9	140880814	140881011	CACNA1B
9	140881183	140881321	CACNA1B
9	140901168	140901351	CACNA1B
9	140904411	140904544	CACNA1B
9	140907530	140907702	CACNA1B
9	140919356	140919639	CACNA1B
9	140938175	140938367	CACNA1B
9	140941305	140941500	CACNA1B
9	140941800	140941925	CACNA1B
9	140943610	140943782	CACNA1B
9	140946493	140946655	CACNA1B
9	140948247	140948473	CACNA1B
9	140952133	140952336	CACNA1B
9	140952450	140952717	CACNA1B
9	140952970	140953200	CACNA1B
9	140953480	140953656	CACNA1B
9	140954055	140954208	CACNA1B
9	140967887	140968071	CACNA1B
9	140968402	140968533	CACNA1B
9	140970220	140970377	CACNA1B
9	140972515	140972725	CACNA1B
9	140990885	140991078	CACNA1B
9	140997112	140997274	CACNA1B
9	141000100	141000274	CACNA1B
9	141006799	141006972	CACNA1B
9	141008779	141008957	CACNA1B
9	141009953	141010146	CACNA1B
9	141012347	141012548	CACNA1B
9	141015870	141016466	CACNA1B
12	2797562	2797960	CACNA1C
12	2162678	2162792	CACNA1C
12	2229440	2229611	CACNA1C
12	2558091	2558296	CACNA1C
12	2566682	2566887	CACNA1C
12	2595219	2595443	CACNA1C
12	2602305	2602567	CACNA1C
12	2613551	2613720	CACNA1C
12	2613957	2614126	CACNA1C
12	2621927	2622165	CACNA1C
12	2659058	2659214	CACNA1C
12	2666066	2666158	CACNA1C
12	2675537	2675763	CACNA1C
12	2676684	2676975	CACNA1C
12	2690705	2690978	CACNA1C
12	2691937	2692123	CACNA1C
12	2693618	2693798	CACNA1C
12	2694491	2694677	CACNA1C
12	2694950	2695085	CACNA1C
12	2702328	2702526	CACNA1C
12	2704989	2705184	CACNA1C
12	2706345	2706470	CACNA1C
12	2706552	2706677	CACNA1C
12	2710969	2711141	CACNA1C
12	2714196	2714349	CACNA1C
12	2714794	2714967	CACNA1C
12	2715726	2715844	CACNA1C
12	2716099	2716311	CACNA1C
12	2717626	2717893	CACNA1C
12	2719656	2719880	CACNA1C
12	2721018	2721194	CACNA1C
12	2742744	2742893	CACNA1C
12	2743412	2743561	CACNA1C
12	2757590	2757688	CACNA1C
12	2760689	2760949	CACNA1C
12	2762950	2763081	CACNA1C
12	2764262	2764419	CACNA1C
12	2773940	2774171	CACNA1C
12	2774696	2774889	CACNA1C
12	2775801	2775963	CACNA1C
12	2778048	2778216	CACNA1C
12	2783599	2783823	CACNA1C
12	2786209	2786402	CACNA1C
12	2786848	2787048	CACNA1C
12	2788559	2788977	CACNA1C
12	2789478	2789756	CACNA1C
12	2791065	2791235	CACNA1C
12	2791665	2791859	CACNA1C
12	2794851	2795023	CACNA1C
12	2795281	2795450	CACNA1C
12	2800015	2800380	CACNA1C
12	2224309	2224756	CACNA1C
3	53529143	53529275	CACNA1D
3	53531128	53531503	CACNA1D
3	53535591	53535762	CACNA1D
3	53684755	53684960	CACNA1D
3	53694109	53694317	CACNA1D
3	53699636	53699854	CACNA1D
3	53700315	53700577	CACNA1D
3	53706999	53707168	CACNA1D
3	53707689	53707858	CACNA1D
3	53736617	53736852	CACNA1D
3	53752277	53752430	CACNA1D
3	53752658	53752783	CACNA1D
3	53753731	53753823	CACNA1D
3	53756290	53756516	CACNA1D
3	53757410	53757701	CACNA1D
3	53757768	53758041	CACNA1D
3	53760855	53761041	CACNA1D
3	53764418	53764598	CACNA1D
3	53765053	53765188	CACNA1D
3	53765992	53766124	CACNA1D
3	53766791	53767004	CACNA1D
3	53769350	53769545	CACNA1D
3	53774256	53774381	CACNA1D
3	53776987	53777159	CACNA1D
3	53778716	53778869	CACNA1D
3	53779600	53779773	CACNA1D
3	53779799	53779917	CACNA1D
3	53781278	53781490	CACNA1D
3	53783244	53783511	CACNA1D
3	53785725	53785949	CACNA1D
3	53787548	53787724	CACNA1D
3	53795974	53796123	CACNA1D
3	53803949	53804059	CACNA1D
3	53804400	53804594	CACNA1D
3	53806809	53806940	CACNA1D
3	53808563	53808720	CACNA1D
3	53809862	53810087	CACNA1D
3	53810579	53810772	CACNA1D
3	53810836	53810998	CACNA1D
3	53814002	53814170	CACNA1D
3	53815542	53815709	CACNA1D
3	53820798	53820994	CACNA1D
3	53834225	53834407	CACNA1D
3	53835034	53835467	CACNA1D
3	53836123	53836215	CACNA1D
3	53837399	53837614	CACNA1D
3	53838959	53839188	CACNA1D
3	53842625	53842812	CACNA1D
3	53843954	53844340	CACNA1D
3	53845089	53845448	CACNA1D
7	81579657	81579839	CACNA2D1
7	81588540	81588688	CACNA2D1
7	81588985	81589160	CACNA2D1
7	81591159	81591354	CACNA2D1
7	81591705	81591826	CACNA2D1
7	81593321	81593439	CACNA2D1
7	81593472	81593690	CACNA2D1
7	81594859	81594996	CACNA2D1
7	81596434	81596538	CACNA2D1
7	81596861	81596994	CACNA2D1
7	81598152	81598304	CACNA2D1
7	81599146	81599315	CACNA2D1
7	81599940	81600068	CACNA2D1
7	81601042	81601195	CACNA2D1
7	81603720	81603883	CACNA2D1
7	81611832	81611958	CACNA2D1
7	81612579	81612665	CACNA2D1
7	81613900	81614042	CACNA2D1
7	81620450	81620577	CACNA2D1
7	81624133	81624270	CACNA2D1
7	81626444	81626581	CACNA2D1
7	81634688	81634828	CACNA2D1
7	81635030	81635170	CACNA2D1
7	81636944	81637087	CACNA2D1
7	81641419	81641574	CACNA2D1
7	81642726	81642841	CACNA2D1
7	81643666	81643810	CACNA2D1
7	81662062	81662232	CACNA2D1
7	81667342	81667566	CACNA2D1
7	81689693	81689858	CACNA2D1
7	81693569	81693685	CACNA2D1
7	81695720	81695855	CACNA2D1
7	81714034	81714231	CACNA2D1
7	81746309	81746504	CACNA2D1
7	81765900	81766007	CACNA2D1
7	81799815	81799940	CACNA2D1
7	81964400	81964582	CACNA2D1
7	81978833	81978980	CACNA2D1
7	82072630	82072790	CACNA2D1
10	18429615	18429800	CACNB2
10	18430058	18430159	CACNB2
10	18439761	18439919	CACNB2
10	18550148	18550261	CACNB2
10	18629805	18629921	CACNB2
10	18689910	18690044	CACNB2
10	18690802	18690987	CACNB2
10	18787233	18787421	CACNB2
10	18789690	18789892	CACNB2
10	18795349	18795491	CACNB2
10	18803114	18803313	CACNB2
10	18803389	18803474	CACNB2
10	18803858	18803985	CACNB2
10	18807214	18807360	CACNB2
10	18807788	18807912	CACNB2
10	18816466	18816641	CACNB2
10	18822954	18823171	CACNB2
10	18824979	18825140	CACNB2
10	18827058	18827309	CACNB2
10	18828108	18828668	CACNB2
14	90863524	90863592	CALM1
14	90866358	90866454	CALM1
14	90867552	90867761	CALM1
14	90870155	90870327	CALM1
14	90870672	90870873	CALM1
14	90870982	90871076	CALM1
1	116243811	116244062	CASQ2
1	116245491	116245631	CASQ2
1	116247762	116247928	CASQ2
1	116260410	116260530	CASQ2
1	116268078	116268189	CASQ2
1	116269562	116269758	CASQ2
1	116275471	116275610	CASQ2
1	116280794	116280971	CASQ2
1	116283298	116283464	CASQ2
1	116287398	116287548	CASQ2
1	116310878	116311177	CASQ2
7	116165066	116165161	CAV1
7	116166528	116166758	CAV1
7	116198949	116199356	CAV1
3	8775512	8775691	CAV3
3	8787161	8787568	CAV3
11	119077077	119077337	CBL
11	119103107	119103420	CBL
11	119142394	119142606	CBL
11	119144527	119144749	CBL
11	119145491	119145678	CBL
11	119146656	119146859	CBL
11	119148416	119148569	CBL
11	119148825	119149022	CBL
11	119149169	119149438	CBL
11	119155628	119155825	CBL
11	119155848	119156291	CBL
11	119158511	119158671	CBL
11	119167577	119167759	CBL
11	119168043	119168206	CBL
11	119169017	119169265	CBL
11	119170154	119170506	CBL
16	56995841	56996024	CETP
16	56996871	56997051	CETP
16	57003247	57003447	CETP
16	57003472	57003608	CETP
16	57003775	57003928	CETP
16	57004894	57005029	CETP
16	57005182	57005308	CETP
16	57005853	57006010	CETP
16	57007192	57007437	CETP
16	57008962	57009078	CETP
16	57011952	57012182	CETP
16	57015019	57015152	CETP
16	57015508	57015607	CETP
16	57016026	57016164	CETP
16	57017187	57017338	CETP
16	57017453	57017593	CETP
2	131350380	131350664	CFC1
2	131355270	131355690	CFC1
2	131355016	131355191	CFC1
2	131356164	131356403	CFC1
2	131356432	131356547	CFC1
2	131356787	131356875	CFC1
8	61653941	61655671	CHD7
8	61693508	61694004	CHD7
8	61707494	61707701	CHD7
8	61712896	61713099	CHD7
8	61714036	61714167	CHD7
8	61720725	61720846	CHD7
8	61728895	61729075	CHD7
8	61732515	61732664	CHD7
8	61734298	61734501	CHD7
8	61734532	61734719	CHD7
8	61735011	61735320	CHD7
8	61736348	61736590	CHD7
8	61741171	61741380	CHD7
8	61742830	61743151	CHD7
8	61748581	61748857	CHD7
8	61749325	61749586	CHD7
8	61750176	61750409	CHD7
8	61750584	61750829	CHD7
8	61754152	61754328	CHD7
8	61754355	61754626	CHD7
8	61757372	61757637	CHD7
8	61757758	61757983	CHD7
8	61761023	61761178	CHD7
8	61761559	61761728	CHD7
8	61763001	61763196	CHD7
8	61763540	61763678	CHD7
8	61763770	61763893	CHD7
8	61764527	61764821	CHD7
8	61765006	61765280	CHD7
8	61765337	61766074	CHD7
8	61766871	61767097	CHD7
8	61768483	61768776	CHD7
8	61768953	61769462	CHD7
8	61773412	61773699	CHD7
8	61774704	61774910	CHD7
8	61775056	61775226	CHD7
8	61777524	61778507	CHD7
7	136699562	136701028	CHRM2
6	139694218	139695104	CITED2
6	139695218	139695290	CITED2
X	154507141	154507368	CLIC2
X	154508387	154508634	CLIC2
X	154509200	154509372	CLIC2
X	154528047	154528238	CLIC2
X	154528298	154528473	CLIC2
X	154563629	154563751	CLIC2
17	48262812	48263024	COL1A1
17	48263088	48263396	COL1A1
17	48263627	48263883	COL1A1
17	48263950	48264298	COL1A1
17	48264325	48264498	COL1A1
17	48264794	48264913	COL1A1
17	48265186	48265359	COL1A1
17	48265406	48265525	COL1A1
17	48265840	48266013	COL1A1
17	48266052	48266171	COL1A1
17	48266213	48266386	COL1A1
17	48266478	48266651	COL1A1
17	48266687	48266914	COL1A1
17	48266989	48267108	COL1A1
17	48267169	48267288	COL1A1
17	48267311	48267484	COL1A1
17	48267637	48267756	COL1A1
17	48267853	48267972	COL1A1
17	48268127	48268300	COL1A1
17	48268693	48268866	COL1A1
17	48269098	48269262	COL1A1
17	48269290	48269400	COL1A1
17	48269785	48269904	COL1A1
17	48269950	48270069	COL1A1
17	48270107	48270226	COL1A1
17	48270304	48270423	COL1A1
17	48271253	48271417	COL1A1
17	48271440	48271559	COL1A1
17	48271659	48271823	COL1A1
17	48271883	48272002	COL1A1
17	48272031	48272204	COL1A1
17	48272357	48272476	COL1A1
17	48272542	48272706	COL1A1
17	48272744	48272854	COL1A1
17	48272877	48273041	COL1A1
17	48273233	48273352	COL1A1
17	48273465	48273575	COL1A1
17	48273624	48273743	COL1A1
17	48273794	48273904	COL1A1
17	48273927	48274046	COL1A1
17	48274320	48274439	COL1A1
17	48274490	48274609	COL1A1
17	48275042	48275161	COL1A1
17	48275259	48275378	COL1A1
17	48275471	48275581	COL1A1
17	48275743	48275880	COL1A1
17	48276536	48276703	COL1A1
17	48276728	48276829	COL1A1
17	48276866	48276966	COL1A1
17	48277063	48277323	COL1A1
17	48278721	48278889	COL1A1
7	94024293	94024428	COL1A2
7	94027009	94027085	COL1A2
7	94027643	94027723	COL1A2
7	94028310	94028411	COL1A2
7	94029457	94029615	COL1A2
7	94030828	94030947	COL1A2
7	94033817	94033927	COL1A2
7	94033954	94034073	COL1A2
7	94034100	94034219	COL1A2
7	94034460	94034579	COL1A2
7	94034934	94035053	COL1A2
7	94035511	94035630	COL1A2
7	94037108	94037218	COL1A2
7	94037444	94037563	COL1A2
7	94037597	94037707	COL1A2
7	94038031	94038150	COL1A2
7	94038583	94038747	COL1A2
7	94038825	94038935	COL1A2
7	94038984	94039148	COL1A2
7	94039503	94039622	COL1A2
7	94039681	94039854	COL1A2
7	94040150	94040269	COL1A2
7	94040317	94040481	COL1A2
7	94041329	94041448	COL1A2
7	94041845	94042009	COL1A2
7	94042344	94042463	COL1A2
7	94042951	94043070	COL1A2
7	94043155	94043274	COL1A2
7	94043483	94043602	COL1A2
7	94044487	94044597	COL1A2
7	94045666	94045830	COL1A2
7	94046985	94047158	COL1A2
7	94047760	94047879	COL1A2
7	94048759	94048878	COL1A2
7	94049494	94049613	COL1A2
7	94049652	94049771	COL1A2
7	94049802	94049975	COL1A2
7	94050270	94050389	COL1A2
7	94051160	94051279	COL1A2
7	94052218	94052445	COL1A2
7	94053597	94053770	COL1A2
7	94054378	94054551	COL1A2
7	94054871	94054990	COL1A2
7	94055011	94055184	COL1A2
7	94055259	94055378	COL1A2
7	94055684	94055857	COL1A2
7	94056269	94056388	COL1A2
7	94056449	94056622	COL1A2
7	94056888	94057212	COL1A2
7	94057554	94057804	COL1A2
7	94058449	94058757	COL1A2
7	94059508	94059720	COL1A2
2	189839165	189839309	COL3A1
2	189849435	189849703	COL3A1
2	189849872	189849988	COL3A1
2	189850340	189850519	COL3A1
2	189851734	189851880	COL3A1
2	189852756	189852875	COL3A1
2	189853265	189853384	COL3A1
2	189854071	189854190	COL3A1
2	189854771	189854890	COL3A1
2	189854982	189855101	COL3A1
2	189855679	189855798	COL3A1
2	189856162	189856272	COL3A1
2	189856344	189856463	COL3A1
2	189856859	189856969	COL3A1
2	189857562	189857681	COL3A1
2	189858036	189858200	COL3A1
2	189858713	189858823	COL3A1
2	189858909	189859073	COL3A1
2	189859216	189859335	COL3A1
2	189859399	189859572	COL3A1
2	189859721	189859840	COL3A1
2	189860367	189860531	COL3A1
2	189860800	189860919	COL3A1
2	189861073	189861237	COL3A1
2	189861840	189861959	COL3A1
2	189862011	189862130	COL3A1
2	189862375	189862494	COL3A1
2	189862941	189863060	COL3A1
2	189863349	189863459	COL3A1
2	189863960	189864124	COL3A1
2	189864145	189864318	COL3A1
2	189864517	189864636	COL3A1
2	189866072	189866191	COL3A1
2	189866211	189866330	COL3A1
2	189866973	189867092	COL3A1
2	189867630	189867803	COL3A1
2	189868086	189868205	COL3A1
2	189868409	189868528	COL3A1
2	189868657	189868884	COL3A1
2	189868932	189869105	COL3A1
2	189870025	189870198	COL3A1
2	189870881	189871000	COL3A1
2	189871020	189871193	COL3A1
2	189871612	189871731	COL3A1
2	189872175	189872348	COL3A1
2	189872560	189872679	COL3A1
2	189872710	189872883	COL3A1
2	189874853	189875106	COL3A1
2	189875323	189875631	COL3A1
2	189876303	189876515	COL3A1
2	189873569	189873992	COL3A1
9	137533843	137534297	COL5A1
9	137582707	137582940	COL5A1
9	137591704	137591983	COL5A1
9	137592966	137593194	COL5A1
9	137619061	137619258	COL5A1
9	137620465	137620668	COL5A1
9	137622031	137622336	COL5A1
9	137623291	137623524	COL5A1
9	137623866	137623988	COL5A1
9	137630269	137630376	COL5A1
9	137630541	137630669	COL5A1
9	137642337	137642477	COL5A1
9	137642585	137642743	COL5A1
9	137644384	137644506	COL5A1
9	137645645	137645764	COL5A1
9	137646068	137646187	COL5A1
9	137648560	137648679	COL5A1
9	137650038	137650157	COL5A1
9	137653720	137653839	COL5A1
9	137655488	137655598	COL5A1
9	137657476	137657595	COL5A1
9	137658249	137658359	COL5A1
9	137658795	137658914	COL5A1
9	137659105	137659215	COL5A1
9	137660205	137660324	COL5A1
9	137664585	137664695	COL5A1
9	137666654	137666773	COL5A1
9	137671897	137672007	COL5A1
9	137674462	137674581	COL5A1
9	137676784	137676957	COL5A1
9	137677790	137677909	COL5A1
9	137680950	137681069	COL5A1
9	137686877	137686987	COL5A1
9	137687057	137687176	COL5A1
9	137688169	137688279	COL5A1
9	137688643	137688762	COL5A1
9	137690203	137690322	COL5A1
9	137693749	137693868	COL5A1
9	137694683	137694856	COL5A1
9	137696770	137696925	COL5A1
9	137696956	137697075	COL5A1
9	137697984	137698157	COL5A1
9	137700978	137701151	COL5A1
9	137702050	137702169	COL5A1
9	137703134	137703253	COL5A1
9	137703287	137703460	COL5A1
9	137704244	137704363	COL5A1
9	137704400	137704573	COL5A1
9	137705778	137705897	COL5A1
9	137706592	137706765	COL5A1
9	137707371	137707490	COL5A1
9	137707730	137707849	COL5A1
9	137708821	137708940	COL5A1
9	137709573	137709692	COL5A1
9	137710451	137710624	COL5A1
9	137710643	137710762	COL5A1
9	137710795	137710914	COL5A1
9	137711911	137712084	COL5A1
9	137713892	137714011	COL5A1
9	137714793	137714894	COL5A1
9	137715211	137715330	COL5A1
9	137716395	137716716	COL5A1
9	137717587	137717765	COL5A1
9	137721771	137721905	COL5A1
9	137726766	137727065	COL5A1
9	137733952	137734164	COL5A1
2	189898745	189898957	COL5A2
2	189899591	189899896	COL5A2
2	189901291	189901544	COL5A2
2	189903947	189904304	COL5A2
2	189906261	189906434	COL5A2
2	189907395	189907514	COL5A2
2	189907826	189907999	COL5A2
2	189909854	189909973	COL5A2
2	189910475	189910648	COL5A2
2	189912884	189913003	COL5A2
2	189914022	189914195	COL5A2
2	189915244	189915417	COL5A2
2	189915995	189916222	COL5A2
2	189916847	189916966	COL5A2
2	189917424	189917543	COL5A2
2	189917586	189917759	COL5A2
2	189918099	189918218	COL5A2
2	189918570	189918689	COL5A2
2	189918834	189918953	COL5A2
2	189921648	189921767	COL5A2
2	189921995	189922168	COL5A2
2	189923104	189923268	COL5A2
2	189923524	189923634	COL5A2
2	189925405	189925524	COL5A2
2	189926237	189926356	COL5A2
2	189927540	189927659	COL5A2
2	189927685	189927804	COL5A2
2	189927847	189928011	COL5A2
2	189928655	189928774	COL5A2
2	189929232	189929396	COL5A2
2	189929679	189929798	COL5A2
2	189931065	189931238	COL5A2
2	189931404	189931523	COL5A2
2	189932690	189932854	COL5A2
2	189932901	189933011	COL5A2
2	189933461	189933625	COL5A2
2	189936715	189936834	COL5A2
2	189940068	189940178	COL5A2
2	189943191	189943310	COL5A2
2	189943738	189943848	COL5A2
2	189944653	189944772	COL5A2
2	189945665	189945784	COL5A2
2	189948659	189948778	COL5A2
2	189949835	189949954	COL5A2
2	189950394	189950513	COL5A2
2	189951401	189951511	COL5A2
2	189953370	189953513	COL5A2
2	189956985	189957161	COL5A2
2	189961952	189962071	COL5A2
2	189963402	189963500	COL5A2
2	189964782	189964880	COL5A2
2	189968939	189969018	COL5A2
2	189974900	189975190	COL5A2
2	190044183	190044345	COL5A2
10	101473120	101473251	COX15
10	101474293	101474490	COX15
10	101476054	101476233	COX15
10	101478052	101478272	COX15
10	101480693	101480840	COX15
10	101483662	101483895	COX15
10	101486674	101486926	COX15
10	101487147	101487335	COX15
10	101489259	101489506	COX15
10	101491666	101491821	COX15
1	53662565	53662782	CPT2
1	53666340	53666486	CPT2
1	53667944	53668116	CPT2
1	53675636	53677006	CPT2
1	53678885	53679282	CPT2
16	3777668	3779890	CREBBP
16	3781142	3781489	CREBBP
16	3781726	3781953	CREBBP
16	3785986	3786219	CREBBP
16	3786600	3786831	CREBBP
16	3788509	3788688	CREBBP
16	3789528	3789740	CREBBP
16	3790349	3790565	CREBBP
16	3794844	3794977	CREBBP
16	3795227	3795370	CREBBP
16	3799577	3799699	CREBBP
16	3801676	3801822	CREBBP
16	3807238	3807392	CREBBP
16	3807759	3808064	CREBBP
16	3808804	3808988	CREBBP
16	3817670	3817925	CREBBP
16	3819124	3819369	CREBBP
16	3820520	3821002	CREBBP
16	3823701	3823946	CREBBP
16	3824519	3824709	CREBBP
16	3827563	3827673	CREBBP
16	3827961	3828198	CREBBP
16	3828650	3828833	CREBBP
16	3830682	3830894	CREBBP
16	3831154	3831322	CREBBP
16	3832634	3832942	CREBBP
16	3841931	3842110	CREBBP
16	3843336	3843642	CREBBP
16	3860553	3860795	CREBBP
16	3900247	3901025	CREBBP
16	3929782	3929932	CREBBP
3	9976072	9976311	CRELD1
3	9976468	9976616	CRELD1
3	9979195	9979371	CRELD1
3	9979648	9979805	CRELD1
3	9982483	9982725	CRELD1
3	9982744	9982905	CRELD1
3	9984446	9984595	CRELD1
3	9984710	9984871	CRELD1
3	9985014	9985214	CRELD1
3	9985535	9985794	CRELD1
3	9985998	9986278	CRELD1
22	21272172	21272548	CRKL
22	21288016	21288547	CRKL
22	21303948	21304148	CRKL
11	111779437	111779706	CRYAB
11	111781000	111781188	CRYAB
11	111782197	111782463	CRYAB
11	19204166	19204308	CSRP3
11	19206448	19206607	CSRP3
11	19207712	19207910	CSRP3
11	19209632	19209866	CSRP3
11	19213833	19214010	CSRP3
16	30913298	30913945	CTF1
16	30907914	30908004	CTF1
16	30910685	30910869	CTF1
10	67680037	67680390	CTNNA3
10	67726319	67726519	CTNNA3
10	67748399	67748570	CTNNA3
10	67829015	67829262	CTNNA3
10	67862864	67863022	CTNNA3
10	68040177	68040394	CTNNA3
10	68138859	68139125	CTNNA3
10	68280324	68280546	CTNNA3
10	68381399	68381557	CTNNA3
10	68525971	68526189	CTNNA3
10	68535151	68535297	CTNNA3
10	68940024	68940293	CTNNA3
10	68979314	68979643	CTNNA3
10	69281549	69281734	CTNNA3
10	69299210	69299442	CTNNA3
10	69366564	69366822	CTNNA3
10	69407122	69407286	CTNNA3
14	59730145	59730393	DAAM1
14	59757884	59758039	DAAM1
14	59781947	59782084	DAAM1
14	59787157	59787317	DAAM1
14	59789559	59789958	DAAM1
14	59790795	59790971	DAAM1
14	59791018	59791187	DAAM1
14	59792331	59792463	DAAM1
14	59792627	59792810	DAAM1
14	59793177	59793381	DAAM1
14	59793600	59793724	DAAM1
14	59797168	59797421	DAAM1
14	59797876	59798241	DAAM1
14	59798480	59798653	DAAM1
14	59805052	59805147	DAAM1
14	59806741	59806913	DAAM1
14	59814206	59814356	DAAM1
14	59819193	59819365	DAAM1
14	59820543	59820697	DAAM1
14	59821832	59822066	DAAM1
14	59826064	59826237	DAAM1
14	59827469	59827595	DAAM1
14	59830318	59830515	DAAM1
14	59834096	59834332	DAAM1
14	59835317	59835592	DAAM1
2	220283134	220283777	DES
2	220284766	220284892	DES
2	220284922	220285083	DES
2	220285166	220285393	DES
2	220285499	220285690	DES
2	220286011	220286297	DES
2	220288448	220288557	DES
2	220290334	220290482	DES
2	220290620	220290727	DES
3	180702377	180702513	DNAJC19
3	180703663	180703799	DNAJC19
3	180704680	180704825	DNAJC19
3	180705760	180705899	DNAJC19
3	180705915	180706032	DNAJC19
3	180707337	180707405	DNAJC19
9	131707915	131709597	DOLK
18	28681785	28681979	DSC2
18	28647930	28648193	DSC2
18	28648224	28648325	DSC2
18	28648809	28649132	DSC2
18	28650641	28650831	DSC2
18	28651520	28651822	DSC2
18	28654598	28654888	DSC2
18	28659762	28659970	DSC2
18	28660011	28660333	DSC2
18	28662153	28662404	DSC2
18	28662841	28663041	DSC2
18	28666488	28666720	DSC2
18	28667581	28667791	DSC2
18	28669351	28669572	DSC2
18	28670940	28671125	DSC2
18	28672013	28672278	DSC2
18	28673471	28673621	DSC2
18	29078114	29078344	DSG2
18	29098151	29098252	DSG2
18	29099715	29099915	DSG2
18	29100715	29100942	DSG2
18	29101011	29101221	DSG2
18	29101995	29102227	DSG2
18	29104360	29104563	DSG2
18	29104615	29104866	DSG2
18	29110899	29111230	DSG2
18	29115182	29115390	DSG2
18	29116114	29116407	DSG2
18	29118663	29118956	DSG2
18	29121105	29121292	DSG2
18	29122432	29122830	DSG2
18	29125633	29126721	DSG2
6	7542098	7542333	DSP
6	7555900	7556068	DSP
6	7558298	7558512	DSP
6	7559408	7559648	DSP
6	7562834	7563028	DSP
6	7563918	7564034	DSP
6	7565541	7565768	DSP
6	7566559	7566729	DSP
6	7567536	7567697	DSP
6	7567963	7568154	DSP
6	7568619	7568837	DSP
6	7569368	7569588	DSP
6	7570619	7570811	DSP
6	7571565	7571832	DSP
6	7572024	7572316	DSP
6	7574268	7574500	DSP
6	7574839	7575043	DSP
6	7575477	7575736	DSP
6	7576476	7576704	DSP
6	7577141	7577290	DSP
6	7577961	7578134	DSP
6	7578646	7578810	DSP
6	7579457	7581817	DSP
6	7582824	7586126	DSP
18	32335890	32336022	DTNA
18	32345874	32346020	DTNA
18	32373950	32374229	DTNA
18	32386132	32386283	DTNA
18	32391872	32392092	DTNA
18	32395822	32395993	DTNA
18	32398077	32398309	DTNA
18	32400704	32400894	DTNA
18	32405180	32405254	DTNA
18	32407506	32407655	DTNA
18	32408954	32409050	DTNA
18	32409313	32409468	DTNA
18	32418007	32418150	DTNA
18	32418658	32418816	DTNA
18	32428209	32428362	DTNA
18	32431744	32431907	DTNA
18	32438198	32438377	DTNA
18	32443879	32444041	DTNA
18	32446024	32446140	DTNA
18	32455152	32455377	DTNA
18	32457632	32457787	DTNA
18	32459464	32459698	DTNA
18	32461982	32462180	DTNA
18	32464641	32464724	DTNA
18	32470213	32470419	DTNA
11	65634338	65634565	EFEMP2
11	65635281	65635542	EFEMP2
11	65635715	65635907	EFEMP2
11	65635930	65636115	EFEMP2
11	65637277	65637462	EFEMP2
11	65637541	65637723	EFEMP2
11	65637956	65638144	EFEMP2
11	65638577	65638849	EFEMP2
11	65639390	65639504	EFEMP2
11	65639664	65639840	EFEMP2
17	42928591	42928752	EFTUD2
17	42929027	42929200	EFTUD2
17	42929726	42929945	EFTUD2
17	42930613	42930773	EFTUD2
17	42930834	42931018	EFTUD2
17	42931586	42931739	EFTUD2
17	42931873	42932065	EFTUD2
17	42932235	42932387	EFTUD2
17	42934392	42934540	EFTUD2
17	42936397	42936564	EFTUD2
17	42937222	42937428	EFTUD2
17	42937749	42937926	EFTUD2
17	42940030	42940289	EFTUD2
17	42940972	42941165	EFTUD2
17	42942247	42942448	EFTUD2
17	42945124	42945280	EFTUD2
17	42945604	42945733	EFTUD2
17	42949763	42949953	EFTUD2
17	42953251	42953483	EFTUD2
17	42956873	42957021	EFTUD2
17	42957871	42958027	EFTUD2
17	42959004	42959105	EFTUD2
17	42960410	42960541	EFTUD2
17	42960966	42961107	EFTUD2
17	42962573	42962717	EFTUD2
17	42963902	42964133	EFTUD2
17	42971734	42971904	EFTUD2
7	73442467	73442614	ELN
7	73449643	73449759	ELN
7	73450834	73450929	ELN
7	73451986	73452084	ELN
7	73455495	73455596	ELN
7	73456893	73457051	ELN
7	73457263	73457379	ELN
7	73457382	73457513	ELN
7	73458158	73458265	ELN
7	73459501	73459638	ELN
7	73460467	73460562	ELN
7	73460975	73461112	ELN
7	73461954	73462061	ELN
7	73462421	73462546	ELN
7	73462782	73462901	ELN
7	73466029	73466184	ELN
7	73466203	73466328	ELN
7	73467442	73467654	ELN
7	73468995	73469114	ELN
7	73470550	73470780	ELN
7	73470951	73471058	ELN
7	73471919	73472041	ELN
7	73474165	73474392	ELN
7	73474419	73474529	ELN
7	73474655	73474846	ELN
7	73475380	73475484	ELN
7	73477432	73477569	ELN
7	73477589	73477714	ELN
7	73477900	73478040	ELN
7	73479973	73480077	ELN
7	73480223	73480342	ELN
7	73481011	73481121	ELN
7	73482936	73483045	ELN
X	153607794	153607941	EMD
X	153607999	153608169	EMD
X	153608251	153608394	EMD
X	153608543	153608742	EMD
X	153609062	153609177	EMD
X	153609141	153609622	EMD
9	130587923	130588154	ENG
9	130577860	130578170	ENG
9	130578145	130578347	ENG
9	130579377	130579497	ENG
9	130580348	130580671	ENG
9	130580944	130581126	ENG
9	130581850	130581954	ENG
9	130582128	130582331	ENG
9	130586532	130586740	ENG
9	130587028	130587268	ENG
9	130587459	130587651	ENG
9	130588738	130588966	ENG
9	130591915	130592121	ENG
9	130605322	130605539	ENG
9	130616517	130616649	ENG
22	41488958	41489117	EP300
22	41513140	41513840	EP300
22	41521817	41522059	EP300
22	41523440	41523767	EP300
22	41525843	41526022	EP300
22	41527341	41527652	EP300
22	41531766	41531925	EP300
22	41533606	41533809	EP300
22	41536093	41536276	EP300
22	41537001	41537241	EP300
22	41542692	41542835	EP300
22	41543790	41543965	EP300
22	41544991	41545194	EP300
22	41545714	41546217	EP300
22	41547786	41548031	EP300
22	41548159	41548369	EP300
22	41550948	41551132	EP300
22	41553122	41553427	EP300
22	41554365	41554519	EP300
22	41556595	41556741	EP300
22	41558676	41558798	EP300
22	41560006	41560149	EP300
22	41562552	41562685	EP300
22	41564402	41564618	EP300
22	41564674	41564886	EP300
22	41565456	41565635	EP300
22	41566359	41566590	EP300
22	41568452	41568682	EP300
22	41569576	41569803	EP300
22	41572200	41572547	EP300
22	41572726	41574975	EP300
6	133595868	133595966	EYA4
6	133703479	133703594	EYA4
6	133767717	133767907	EYA4
6	133769198	133769332	EYA4
6	133777643	133777801	EYA4
6	133782201	133782333	EYA4
6	133783422	133783630	EYA4
6	133783708	133783917	EYA4
6	133785866	133786011	EYA4
6	133789653	133789884	EYA4
6	133802550	133802752	EYA4
6	133804119	133804268	EYA4
6	133827193	133827348	EYA4
6	133833808	133833932	EYA4
6	133833965	133834191	EYA4
6	133836408	133836588	EYA4
6	133844143	133844330	EYA4
6	133846102	133846407	EYA4
6	133849812	133849958	EYA4
14	92336517	92336744	FBLN5
14	92343780	92344041	FBLN5
14	92347585	92347777	FBLN5
14	92349247	92349435	FBLN5
14	92353486	92353671	FBLN5
14	92357514	92357696	FBLN5
14	92361243	92361431	FBLN5
14	92403240	92403560	FBLN5
14	92406858	92406975	FBLN5
14	92409200	92409320	FBLN5
14	92413506	92413588	FBLN5
15	48703136	48703591	FBN1
15	48704715	48704955	FBN1
15	48707682	48707979	FBN1
15	48712833	48713018	FBN1
15	48713704	48713898	FBN1
15	48714098	48714280	FBN1
15	48717515	48717703	FBN1
15	48717885	48718076	FBN1
15	48719713	48719985	FBN1
15	48720492	48720683	FBN1
15	48722817	48723014	FBN1
15	48725012	48725200	FBN1
15	48726740	48726925	FBN1
15	48729107	48729289	FBN1
15	48729468	48729599	FBN1
15	48729914	48730129	FBN1
15	48733867	48734058	FBN1
15	48736687	48736872	FBN1
15	48737522	48737716	FBN1
15	48738852	48739034	FBN1
15	48740914	48741105	FBN1
15	48744708	48744896	FBN1
15	48748783	48748974	FBN1
15	48752392	48752529	FBN1
15	48755228	48755452	FBN1
15	48756045	48756233	FBN1
15	48757714	48757905	FBN1
15	48757936	48758070	FBN1
15	48760084	48760314	FBN1
15	48760558	48760746	FBN1
15	48762780	48762968	FBN1
15	48764697	48764888	FBN1
15	48766401	48766589	FBN1
15	48766674	48766862	FBN1
15	48773801	48773992	FBN1
15	48775964	48776155	FBN1
15	48777520	48777708	FBN1
15	48779221	48779412	FBN1
15	48779458	48779649	FBN1
15	48780259	48780453	FBN1
15	48780514	48780705	FBN1
15	48781997	48782290	FBN1
15	48784607	48784798	FBN1
15	48786350	48786466	FBN1
15	48787269	48787472	FBN1
15	48787615	48787800	FBN1
15	48788246	48788437	FBN1
15	48789412	48789603	FBN1
15	48791131	48791250	FBN1
15	48795933	48796151	FBN1
15	48797171	48797359	FBN1
15	48800728	48800916	FBN1
15	48802190	48802381	FBN1
15	48805695	48805880	FBN1
15	48807533	48807739	FBN1
15	48808329	48808574	FBN1
15	48812805	48813029	FBN1
15	48818276	48818467	FBN1
15	48826226	48826417	FBN1
15	48829757	48830020	FBN1
15	48888429	48888590	FBN1
15	48892285	48892446	FBN1
15	48902874	48903038	FBN1
15	48905156	48905304	FBN1
15	48936752	48936981	FBN1
5	127872992	127873311	FBN2
5	127671629	127671820	FBN2
5	127673638	127673829	FBN2
5	127674574	127674768	FBN2
5	127680026	127680217	FBN2
5	127680998	127681291	FBN2
5	127684988	127685179	FBN2
5	127685596	127685712	FBN2
5	127686509	127686712	FBN2
5	127692917	127693102	FBN2
5	127697365	127697556	FBN2
5	127700242	127700433	FBN2
5	127702019	127702138	FBN2
5	127704824	127705042	FBN2
5	127710270	127710458	FBN2
5	127712373	127712561	FBN2
5	127713394	127713585	FBN2
5	127714413	127714598	FBN2
5	127727660	127727863	FBN2
5	127728777	127729076	FBN2
5	127730764	127730982	FBN2
5	127744316	127744507	FBN2
5	127782123	127782314	FBN2
5	127800366	127800629	FBN2
5	127854915	127855076	FBN2
5	127863514	127863675	FBN2
5	127866237	127866401	FBN2
5	127872044	127872192	FBN2
5	127595096	127595536	FBN2
5	127597377	127597614	FBN2
5	127599066	127599363	FBN2
5	127607640	127607825	FBN2
5	127609481	127609675	FBN2
5	127610208	127610390	FBN2
5	127611679	127611867	FBN2
5	127613521	127613712	FBN2
5	127614276	127614548	FBN2
5	127615833	127616024	FBN2
5	127622359	127622556	FBN2
5	127622949	127623137	FBN2
5	127624079	127624264	FBN2
5	127624768	127624959	FBN2
5	127625523	127625654	FBN2
5	127626373	127626591	FBN2
5	127627170	127627361	FBN2
5	127636458	127636643	FBN2
5	127637023	127637217	FBN2
5	127638614	127638796	FBN2
5	127640598	127640789	FBN2
5	127641152	127641343	FBN2
5	127641464	127641655	FBN2
5	127642776	127642910	FBN2
5	127644888	127645106	FBN2
5	127645624	127645815	FBN2
5	127646941	127647132	FBN2
5	127647526	127647660	FBN2
5	127648275	127648502	FBN2
5	127653790	127653978	FBN2
5	127654520	127654708	FBN2
5	127664337	127664528	FBN2
5	127666214	127666402	FBN2
5	127668553	127668741	FBN2
5	127670360	127670551	FBN2
5	127670811	127671002	FBN2
5	127671096	127671284	FBN2
X	135278911	135279037	FHL1
X	135279221	135279308	FHL1
X	135288515	135288762	FHL1
X	135289124	135289364	FHL1
X	135289900	135290135	FHL1
X	135290563	135290815	FHL1
X	135291351	135291616	FHL1
X	135291979	135292199	FHL1
2	105977689	105977906	FHL2
2	105979691	105979943	FHL2
2	105983976	105984211	FHL2
2	105989965	105990205	FHL2
2	106002767	106002988	FHL2
9	108337263	108337433	FKTN
9	108358828	108358953	FKTN
9	108363375	108363644	FKTN
9	108366445	108366788	FKTN
9	108370049	108370247	FKTN
9	108377508	108377703	FKTN
9	108380189	108380388	FKTN
9	108382164	108382357	FKTN
9	108397281	108397560	FKTN
9	108402331	108402419	FKTN
X	153599190	153599628	FLNA
X	153588307	153588970	FLNA
X	153577166	153577419	FLNA
X	153577679	153577948	FLNA
X	153577966	153578250	FLNA
X	153578348	153578590	FLNA
X	153579226	153579424	FLNA
X	153579898	153580079	FLNA
X	153580201	153580404	FLNA
X	153580498	153580830	FLNA
X	153580870	153581058	FLNA
X	153581089	153581307	FLNA
X	153581318	153581587	FLNA
X	153581613	153581840	FLNA
X	153581871	153582110	FLNA
X	153582232	153582426	FLNA
X	153582468	153582674	FLNA
X	153582698	153582866	FLNA
X	153582933	153583094	FLNA
X	153583142	153583455	FLNA
X	153585568	153585657	FLNA
X	153585751	153586006	FLNA
X	153586516	153586738	FLNA
X	153586762	153586951	FLNA
X	153587301	153587537	FLNA
X	153587563	153587789	FLNA
X	153587801	153588029	FLNA
X	153588049	153588288	FLNA
X	153589625	153589953	FLNA
X	153589987	153590170	FLNA
X	153590296	153590531	FLNA
X	153590559	153590715	FLNA
X	153590735	153590961	FLNA
X	153590978	153591167	FLNA
X	153592339	153592548	FLNA
X	153592576	153592755	FLNA
X	153592843	153593102	FLNA
X	153593138	153593340	FLNA
X	153593453	153593642	FLNA
X	153593666	153593869	FLNA
X	153594341	153594607	FLNA
X	153594625	153594853	FLNA
X	153594879	153595022	FLNA
X	153595049	153595233	FLNA
X	153595714	153595927	FLNA
X	153595958	153596121	FLNA
X	153596159	153596473	FLNA
6	1610630	1612357	FOXC1
16	86600891	86602462	FOXC2
8	145699570	145700454	FOXH1
8	145700489	145700659	FOXH1
8	145700915	145701154	FOXH1
16	86612279	86613382	FOXL1
9	71650598	71650928	FXN
9	71661250	71661413	FXN
9	71668005	71668191	FXN
9	71679803	71679974	FXN
9	71687477	71687693	FXN
9	71714766	71714865	FXN
17	78078335	78078946	GAA
17	78079497	78079708	GAA
17	78081305	78081536	GAA
17	78081548	78081710	GAA
17	78082038	78082223	GAA
17	78082237	78082421	GAA
17	78082445	78082642	GAA
17	78083693	78083869	GAA
17	78084475	78084654	GAA
17	78084689	78084839	GAA
17	78085731	78085914	GAA
17	78086326	78086525	GAA
17	78086624	78086841	GAA
17	78086966	78087180	GAA
17	78090716	78090923	GAA
17	78091348	78091563	GAA
17	78091941	78092171	GAA
17	78092401	78092619	GAA
17	78093020	78093145	GAA
8	11565771	11566452	GATA4
8	11606377	11606609	GATA4
8	11607569	11607760	GATA4
8	11612504	11612657	GATA4
8	11614393	11614607	GATA4
8	11615751	11615999	GATA4
20	61040345	61040535	GATA5
20	61049974	61050622	GATA5
20	61039841	61040062	GATA5
20	61040839	61040992	GATA5
20	61041431	61041622	GATA5
20	61048408	61048649	GATA5
18	19751005	19752325	GATA6
18	19756865	19757097	GATA6
18	19761363	19761554	GATA6
18	19762667	19762820	GATA6
18	19762850	19763019	GATA6
18	19780568	19780801	GATA6
7	92076993	92077307	GATAD1
7	92078015	92078206	GATAD1
7	92079964	92080089	GATAD1
7	92083765	92084014	GATAD1
7	92085635	92085891	GATAD1
1	155204735	155204906	GBA
1	155204935	155205117	GBA
1	155205421	155205650	GBA
1	155205985	155206275	GBA
1	155207081	155207384	GBA
1	155207874	155208112	GBA
1	155208257	155208456	GBA
1	155209356	155209568	GBA
1	155209626	155209883	GBA
1	155210370	155210523	GBA
1	155210826	155210918	GBA
3	81539507	81539629	GBE1
3	81548210	81548391	GBE1
3	81584293	81584491	GBE1
3	81586011	81586261	GBE1
3	81627025	81627262	GBE1
3	81630265	81630441	GBE1
3	81635192	81635356	GBE1
3	81640137	81640330	GBE1
3	81643008	81643189	GBE1
3	81691881	81692156	GBE1
3	81695492	81695648	GBE1
3	81697956	81698157	GBE1
3	81698896	81699087	GBE1
3	81719938	81720119	GBE1
3	81754544	81754779	GBE1
3	81810475	81810683	GBE1
19	18980741	18981131	GDF1
19	18979355	18980214	GDF1
6	121767943	121769157	GJA1
1	147230219	147231361	GJA5
X	100652746	100653102	GLA
X	100653307	100653570	GLA
X	100653722	100653949	GLA
X	100655603	100655760	GLA
X	100656569	100656812	GLA
X	100658748	100658988	GLA
X	100662647	100662906	GLA
3	32148153	32148265	GPD1L
3	32169517	32169760	GPD1L
3	32180028	32180234	GPD1L
3	32181669	32181873	GPD1L
3	32188063	32188241	GPD1L
3	32200317	32200616	GPD1L
3	32201009	32201181	GPD1L
3	32207255	32207417	GPD1L
3	148709377	148709449	GYG1
3	148711878	148712079	GYG1
3	148714038	148714278	GYG1
3	148714478	148714706	GYG1
3	148727012	148727204	GYG1
3	148741789	148742074	GYG1
3	148744188	148744304	GYG1
3	148744496	148744793	GYG1
19	49472494	49472883	GYS1
19	49472981	49473127	GYS1
19	49473752	49473981	GYS1
19	49474134	49474295	GYS1
19	49477419	49477611	GYS1
19	49477826	49478005	GYS1
19	49481130	49481274	GYS1
19	49481304	49481429	GYS1
19	49484736	49484908	GYS1
19	49485461	49485647	GYS1
19	49485926	49486109	GYS1
19	49488667	49488877	GYS1
19	49489056	49489307	GYS1
19	49490400	49490657	GYS1
19	49494508	49494755	GYS1
19	49496201	49496384	GYS1
2	26414068	26414279	HADHA
2	26414301	26414512	HADHA
2	26415128	26415308	HADHA
2	26416395	26416656	HADHA
2	26417388	26417522	HADHA
2	26417910	26418116	HADHA
2	26420509	26420661	HADHA
2	26423967	26424204	HADHA
2	26426880	26427080	HADHA
2	26432598	26432773	HADHA
2	26435388	26435510	HADHA
2	26437261	26437445	HADHA
2	26437871	26438059	HADHA
2	26453009	26453177	HADHA
2	26454977	26455162	HADHA
2	26457034	26457238	HADHA
2	26459672	26459871	HADHA
2	26461751	26461887	HADHA
2	26461919	26462026	HADHA
2	26467347	26467479	HADHA
2	26477072	26477201	HADHB
2	26477247	26477357	HADHB
2	26486197	26486362	HADHB
2	26492770	26492880	HADHB
2	26496468	26496633	HADHB
2	26499890	26500043	HADHB
2	26501431	26501684	HADHB
2	26501952	26502198	HADHB
2	26502811	26502998	HADHB
2	26505662	26505807	HADHB
2	26505821	26505934	HADHB
2	26506934	26507087	HADHB
2	26507700	26507840	HADHB
2	26508224	26508454	HADHB
2	26512735	26512836	HADHB
5	153855315	153855485	HAND1
5	153856975	153857583	HAND1
4	174448377	174448541	HAND2
4	174449835	174450455	HAND2
15	73659776	73660626	HCN4
15	73614771	73616305	HCN4
15	73616379	73616609	HCN4
15	73617245	73617551	HCN4
15	73617588	73617800	HCN4
15	73621863	73622147	HCN4
15	73624421	73624648	HCN4
15	73635675	73636164	HCN4
11	532585	532770	HRAS
11	533245	533373	HRAS
11	533402	533627	HRAS
11	533715	533959	HRAS
11	534161	534337	HRAS
11	6625451	6625605	ILK
11	6629225	6629456	ILK
11	6629573	6629734	ILK
11	6629873	6630035	ILK
11	6630064	6630213	ILK
11	6630251	6630402	ILK
11	6630479	6630654	ILK
11	6630692	6630885	ILK
11	6630904	6631091	ILK
11	6631116	6631281	ILK
11	6631328	6631524	ILK
11	6631642	6631857	ILK
9	102866753	102866924	INVS
9	102888614	102888846	INVS
9	102988293	102988532	INVS
9	102991891	102992124	INVS
9	103002291	103002537	INVS
9	103004801	103004976	INVS
9	103008847	103009084	INVS
9	103014514	103014735	INVS
9	103015138	103015433	INVS
9	103027053	103027225	INVS
9	103035095	103035373	INVS
9	103046551	103046900	INVS
9	103054557	103055340	INVS
9	103059148	103059443	INVS
9	103060167	103060307	INVS
9	103062799	103062971	INVS
5	1881871	1882188	IRX4
5	1878032	1878921	IRX4
5	1880788	1880963	IRX4
5	1882666	1882776	IRX4
5	1879537	1879991	IRX4
20	10653907	10654333	JAG1
20	10620095	10620618	JAG1
20	10621380	10621596	JAG1
20	10621710	10621907	JAG1
20	10622057	10622356	JAG1
20	10622380	10622555	JAG1
20	10623085	10623264	JAG1
20	10624375	10624526	JAG1
20	10624954	10625047	JAG1
20	10625460	10625642	JAG1
20	10625740	10625919	JAG1
20	10625953	10626132	JAG1
20	10626568	10626747	JAG1
20	10627536	10627766	JAG1
20	10628557	10628773	JAG1
20	10629146	10629385	JAG1
20	10629658	10629770	JAG1
20	10630119	10630298	JAG1
20	10630844	10631023	JAG1
20	10632178	10632357	JAG1
20	10632728	10632913	JAG1
20	10633065	10633261	JAG1
20	10636995	10637121	JAG1
20	10639065	10639385	JAG1
20	10644560	10644677	JAG1
20	10653268	10653699	JAG1
20	42744254	42745041	JPH2
20	42788157	42789112	JPH2
20	42743385	42743531	JPH2
20	42747094	42747278	JPH2
20	42806551	42806627	JPH2
20	42814916	42815360	JPH2
17	39911945	39912162	JUP
17	39912376	39912481	JUP
17	39913616	39913803	JUP
17	39913835	39914051	JUP
17	39914600	39914785	JUP
17	39914916	39915137	JUP
17	39920914	39921083	JUP
17	39921124	39921334	JUP
[truncated: 2,247 more rows]
